# Supplementary material for: RABV induces biphasic actin cytoskeletal rearrangement through Rac1 activity modulation
Source: J Virol. 2024 May 29;98(7):e00606-24. doi: 10.1128/jvi.00606-24 (PMC11264595; doi:10.1128/jvi.00606-24)
Supplement: Table S1 — Proteins immunoprecipitated with Flag after N2a cells were transfected with Flag vector. [file jvi.00606-24-s0001.xlsx]

## Sheet: Proteins
Table S1: The proteins immunoprecipitated with Flag
Checked	Protein FDR Confidence	Master	Accession	Description	Exp. q-value	Sum PEP Score	Coverage	# Peptides	# PSMs	# Unique Peptides	# Protein Groups	# AAs	MW [kDa]	calc. pI	Area: F78: Sample	emPAI	Score Mascot	# Peptides Mascot
FALSE	High	Master Protein	Q8VDD5	Myosin-9 OS=Mus musculus OX=10090 GN=Myh9 PE=1 SV=4	0	238.073	37.8571	65	90	56	1	1960	226.2	5.66	5.03297e+07	3.559	2153	65
FALSE	High	Master Protein	Q32P04	Keratin 5 OS=Mus musculus OX=10090 GN=Krt5 PE=1 SV=2	0	72.784	24.4828	24	54	12	1	580	61.7	7.75	3.40561e+07	6.743	1123	24
FALSE	High	Master Protein	P63260	Actin, cytoplasmic 2 OS=Mus musculus OX=10090 GN=Actg1 PE=1 SV=1	0	58.094	53.3333	14	26	14	1	375	41.8	5.48	1.11126e+08	8.047	567	14
FALSE	High	Master Protein	B2RTP7	Krt2 protein OS=Mus musculus OX=10090 GN=Krt2 PE=2 SV=1	0	40.895	8.48656	10	31	4	1	707	70.9	8.06	3.48473e+08	1.512	665	10
FALSE	High	Master Protein	Q3UH59	Myosin-10 OS=Mus musculus OX=10090 GN=Myh10 PE=1 SV=1	0	40.728	11.5251	19	21	10	1	2013	233.3	5.57	8.0992e+06	0.451	374	19
FALSE	High	Master Protein	P50446	Keratin, type II cytoskeletal 6A OS=Mus musculus OX=10090 GN=Krt6a PE=1 SV=3	0	39.094	16.8174	13	32	1	1	553	59.3	7.94	5.75707e+06	2.268	717	13
FALSE	High	Master Protein	Q8BGZ7	Keratin, type II cytoskeletal 75 OS=Mus musculus OX=10090 GN=Krt75 PE=1 SV=1	0	37.625	13.6116	11	31	1	1	551	59.7	8.31	3.29478e+07	1.966	695	11
FALSE	High	Master Protein	Q61781	Keratin, type I cytoskeletal 14 OS=Mus musculus OX=10090 GN=Krt14 PE=1 SV=2	0	37.174	29.1322	14	24	7	1	484	52.8	5.17	1.16556e+07	2.472	519	14
FALSE	High	Master Protein	P05213	Tubulin alpha-1B chain OS=Mus musculus OX=10090 GN=Tuba1b PE=1 SV=2	0	34.506	27.7162	9	10	9	1	451	50.1	5.06	1.88202e+07	1.61	352	9
FALSE	High	Master Protein	P04104	Keratin, type II cytoskeletal 1 OS=Mus musculus OX=10090 GN=Krt1 PE=1 SV=4	0	30.548	7.22135	8	25	4	1	637	65.6	8.15	6.33192e+08	1.198	594	8
FALSE	High	Master Protein	B1AQ77	Keratin 15, isoform CRA_a OS=Mus musculus OX=10090 GN=Krt15 PE=1 SV=1	0	29.343	9.86842	9	24	4	1	456	49.5	4.86	3.96307e+08	1.848	426	9
FALSE	High	Master Protein	E9Q1Z0	Keratin 90 OS=Mus musculus OX=10090 GN=Krt90 PE=1 SV=1	0	28.363	7.43494	7	19	2	1	538	58.2	8.25	2.02169e+08	1.154	470	7
FALSE	High	Master Protein	P02535	Keratin, type I cytoskeletal 10 OS=Mus musculus OX=10090 GN=Krt10 PE=1 SV=3	0	26.005	13.8596	12	25	10	1	570	57.7	5.11	1.80796e+09	2.162	686	12
FALSE	High	Master Protein	Q6IFZ6	Keratin, type II cytoskeletal 1b OS=Mus musculus OX=10090 GN=Krt77 PE=1 SV=1	0	25.119	9.79021	9	25	1	1	572	61.3	8.02	2.54038e+06	1.075	594	9
FALSE	High	Master Protein	E9Q557	Desmoplakin OS=Mus musculus OX=10090 GN=Dsp PE=1 SV=1	0	25.084	5.34166	11	11	11	1	2883	332.7	6.8	1.13613e+07	0.129	196	11
FALSE	High	Master Protein	Q3UV17	Keratin, type II cytoskeletal 2 oral OS=Mus musculus OX=10090 GN=Krt76 PE=1 SV=1	0	24.462	5.89226	7	20	1	1	594	62.8	8.43		0.805	513	7
FALSE	High	Master Protein	Q6IFX2	Keratin, type I cytoskeletal 42 OS=Mus musculus OX=10090 GN=Krt42 PE=1 SV=1	0	23.448	19.469	9	20	3	1	452	50.1	5.16	4.58205e+07	1.254	501	9
FALSE	High	Master Protein	Q8VED5	Keratin, type II cytoskeletal 79 OS=Mus musculus OX=10090 GN=Krt79 PE=1 SV=2	0	22.369	6.77966	7	20	1	1	531	57.5	7.69	8.91236e+08	1.062	471	7
FALSE	High	Master Protein	P99024	Tubulin beta-5 chain OS=Mus musculus OX=10090 GN=Tubb5 PE=1 SV=1	0	21.536	30.1802	9	12	3	1	444	49.6	4.89	9.16228e+06	1.721	258	9
FALSE	High	Master Protein	A0A2R8VHP3	Predicted pseudogene 5478 OS=Mus musculus OX=10090 GN=Gm5478 PE=1 SV=1	0	17.741	11.5888	8	16	2	1	535	57.9	6.2	4.66258e+08	1.062	297	8
FALSE	High	Master Protein	Q9EQD6	Keratin intermediate filament 16a OS=Mus musculus OX=10090 GN=K16 PE=3 SV=1	0	16.786	8.43882	6	10	2	1	474	52	5.2	2.35686e+07	0.668	301	6
FALSE	High	Master Protein	E9Q0F0	Keratin 78 OS=Mus musculus OX=10090 GN=Krt78 PE=1 SV=1	0	15.983	1.31086	2	6	2	1	1068	112.2	7.97	7.38707e+08	0.112	231	2
FALSE	High	Master Protein	P63017	Heat shock cognate 71 kDa protein OS=Mus musculus OX=10090 GN=Hspa8 PE=1 SV=1	0	15.322	12.2291	8	8	5	1	646	70.8	5.52	1.2647e+07	0.604	216	8
FALSE	High	Master Protein	P68372	Tubulin beta-4B chain OS=Mus musculus OX=10090 GN=Tubb4b PE=1 SV=1	0	15.185	21.3483	7	9	1	1	445	49.8	4.89	2.09319e+06	1.228	165	7
FALSE	High	Master Protein	A0A0D5ZY64	IgE L chain kappa OS=Mus musculus OX=10090 PE=2 SV=1	0	12.87	25.6303	5	6	3	1	238	26.3	7.74	4.48383e+06	1.848	187	5
FALSE	High	Master Protein	P10126	Elongation factor 1-alpha 1 OS=Mus musculus OX=10090 GN=Eef1a1 PE=1 SV=3	0	11.267	14.0693	5	9	5	1	462	50.1	9.01	3.14062e+07	0.738	215	5
FALSE	High	Master Protein	Q3TFD9	Uncharacterized protein OS=Mus musculus OX=10090 GN=Vim PE=2 SV=1	0	10.692	6.22318	2	3	2	1	466	53.7	5.1	3.34169e+06	0.225	122	2
FALSE	High	Master Protein	Q546G4	Albumin 1 OS=Mus musculus OX=10090 GN=Alb PE=1 SV=1	0	10.474	5.26316	3	8	3	1	608	68.6	6.07	7.21931e+08	0.239	200	3
FALSE	High	Master Protein	Q6ZWQ9	MCG5400 OS=Mus musculus OX=10090 GN=Myl12a PE=1 SV=1	0	10.404	46.5116	6	6	6	1	172	19.9	4.81	1.59674e+07	2.511	142	6
FALSE	High	Master Protein	Q6IME9	Keratin, type II cytoskeletal 72 OS=Mus musculus OX=10090 GN=Krt72 PE=3 SV=1	0	10.206	5.76923	4	12	1	1	520	56.7	7.4	6.23398e+07	0.377	275	4
FALSE	High	Master Protein	A0A1W2P7Q9	Myosin light polypeptide 6 OS=Mus musculus OX=10090 GN=Myl6 PE=1 SV=1	0	10.136	35.443	5	8	5	1	158	17.7	4.65	1.89609e+07	2.162	184	5
FALSE	High	Master Protein	Q02257	Junction plakoglobin OS=Mus musculus OX=10090 GN=Jup PE=1 SV=3	0	9.555	8.18792	4	4	4	1	745	81.7	6.14	3.57596e+06	0.233	101	4
FALSE	High	Master Protein	P17879	Heat shock 70 kDa protein 1B OS=Mus musculus OX=10090 GN=Hspa1b PE=1 SV=3	0	9.526	6.23053	3	3	1	1	642	70.1	5.72	2.15426e+06	0.199	141	3
FALSE	High	Master Protein	Q542G9	Annexin OS=Mus musculus OX=10090 GN=Anxa2 PE=1 SV=1	0	8.9	13.5693	4	4	4	1	339	38.7	7.69	4.44706e+06	0.492	145	4
FALSE	High	Master Protein	P20029	Endoplasmic reticulum chaperone BiP OS=Mus musculus OX=10090 GN=Hspa5 PE=1 SV=3	0	8.715	6.56489	4	4	2	1	655	72.4	5.16	4.80535e+06	0.252	107	4
FALSE	High	Master Protein	E0CYV0	Protein-L-isoaspartate O-methyltransferase OS=Mus musculus OX=10090 GN=Pcmt1 PE=1 SV=1	0	7.479	10.8392	2	2	2	1	286	30.4	7.24	2.16313e+06	0.292	91	2
FALSE	High	Master Protein	Q62191	E3 ubiquitin-protein ligase TRIM21 OS=Mus musculus OX=10090 GN=Trim21 PE=1 SV=1	0	7.144	8.93617	3	3	3	1	470	54.1	7.08	2.24336e+06	0.318	77	3
FALSE	High	Master Protein	I6L985	Igh protein OS=Mus musculus OX=10090 GN=Igh PE=1 SV=1	0	6.988	7.67591	3	4	3	1	469	51.9	7.88	2.16966e+07	0.585	83	3
FALSE	High	Master Protein	A0A0A0MQF6	Glyceraldehyde-3-phosphate dehydrogenase OS=Mus musculus OX=10090 GN=Gapdh PE=1 SV=1	0	6.825	12.5348	2	4	2	1	359	38.6	8.97	8.25707e+06	0.445	67	2
FALSE	High	Master Protein	P38647	Stress-70 protein, mitochondrial OS=Mus musculus OX=10090 GN=Hspa9 PE=1 SV=3	0	6.656	6.18557	3	3	3	1	679	73.4	6.07	8.44208e+06	0.17	143	3
FALSE	High	Master Protein	P56480	ATP synthase subunit beta, mitochondrial OS=Mus musculus OX=10090 GN=Atp5f1b PE=1 SV=2	0	6.557	10.397	4	4	4	1	529	56.3	5.34	4.45793e+06	0.346	96	4
FALSE	High	Master Protein	Q03265	ATP synthase subunit alpha, mitochondrial OS=Mus musculus OX=10090 GN=Atp5f1a PE=1 SV=1	0	6.342	9.22242	4	5	4	1	553	59.7	9.19	5.20858e+06	0.283	99	4
FALSE	High	Master Protein	Q7TSF1	Desmoglein-1-beta OS=Mus musculus OX=10090 GN=Dsg1b PE=1 SV=1	0	6.063	2.54717	3	3	3	1	1060	114.4	4.84	6.77155e+06	0.158	73	3
FALSE	High	Master Protein	Q9Z1R9	MCG124046 OS=Mus musculus OX=10090 GN=Prss1 PE=1 SV=1	0	5.641	9.7561	2	11	2	1	246	26.1	4.94	1.00491e+10	0.995	31	2
FALSE	High	Master Protein	P63038	60 kDa heat shock protein, mitochondrial OS=Mus musculus OX=10090 GN=Hspd1 PE=1 SV=1	0	5.549	6.63176	2	2	2	1	573	60.9	6.18	2.59069e+06	0.136	91	2
FALSE	High	Master Protein	P11152	Lipoprotein lipase OS=Mus musculus OX=10090 GN=Lpl PE=1 SV=3	0	5.505	4.00844	1	2	1	1	474	53.1	7.87	3.269e+06	0.186	55	1
FALSE	High	Master Protein	P19157	Glutathione S-transferase P 1 OS=Mus musculus OX=10090 GN=Gstp1 PE=1 SV=2	0	5.466	12.8571	2	2	2	1	210	23.6	7.87	4.60411e+06	0.52	57	2
FALSE	High	Master Protein	A8DV41	Beta-globin OS=Mus musculus OX=10090 GN=Hbbt2 PE=3 SV=1	0	5.067	19.7279	2	2	1	1	147	15.9	8.05	1.85416e+06	0.468	63	2
FALSE	High	Master Protein	P07901	Heat shock protein HSP 90-alpha OS=Mus musculus OX=10090 GN=Hsp90aa1 PE=1 SV=4	0	4.759	4.09277	2	2	2	1	733	84.7	5.01	9.94887e+06	0.116	59	2
FALSE	High	Master Protein	Q53VP8	Kappa chain (Fragment) OS=Mus musculus OX=10090 PE=2 SV=1	0	4.567	25.8929	3	5	1	1	112	12.3	7.12	5.12048e+07	2.162	115	3
FALSE	High	Master Protein	Q3V2E0	Uncharacterized protein OS=Mus musculus OX=10090 GN=Try5 PE=2 SV=1	0	4.062	7.84314	1	7	1	1	255	27.1	6.73	4.56375e+08	0.468	22	1
FALSE	High	Master Protein	F2Z456	NADH-cytochrome b5 reductase OS=Mus musculus OX=10090 GN=Cyb5r3 PE=1 SV=1	0	3.756	5.43131	1	1	1	1	313	34.9	9.1	5.69628e+06	0.116	47	1
FALSE	High	Master Protein	Q3V0Z8	Uncharacterized protein (Fragment) OS=Mus musculus OX=10090 GN=Ddx5 PE=2 SV=1	0	3.63	2.89855	2	2	2	1	690	76.7	8.6	3.70093e+06	0.129	59	2
FALSE	High	Master Protein	Q61782	Type I epidermal keratin mRNA, 3'end (Fragment) OS=Mus musculus OX=10090 PE=2 SV=1	0	3.619	35.4839	3	3	1	1	93	10.7	6.3	3.18127e+07	1.371	66	3
FALSE	High	Master Protein	E9PYL9	Predicted gene 10036 OS=Mus musculus OX=10090 GN=Gm10036 PE=3 SV=1	0	3.129	7.86517	1	1	1	1	178	20.3	9.51	4.15033e+06	0.259	51	1
FALSE	High	Master Protein	P97351	40S ribosomal protein S3a OS=Mus musculus OX=10090 GN=Rps3a PE=1 SV=3	0	3.036	6.43939	1	1	1	1	264	29.9	9.73	1.50347e+06	0.129	70	1
FALSE	High	Master Protein	A0A1Y7VKY1	MCG116671 OS=Mus musculus OX=10090 GN=Gm11361 PE=3 SV=1	0	2.82	13.8158	2	2	2	1	152	17.7	10.86	3.21523e+06	0.468	79	2
FALSE	High	Master Protein	Q3V132	ADP/ATP translocase 4 OS=Mus musculus OX=10090 GN=Slc25a31 PE=1 SV=1	0	2.802	3.75	1	1	1	1	320	35.2	9.58	4495289	0.101	47	1
FALSE	High	Master Protein	Q5FW97	Enolase 1, alpha non-neuron OS=Mus musculus OX=10090 GN=EG433182 PE=1 SV=1	0	2.771	6.91244	2	2	2	1	434	47.1	6.8	2.34171e+06	0.179	31	2
FALSE	High	Master Protein	Q9CPN9	RIKEN cDNA 2210010C04 gene OS=Mus musculus OX=10090 GN=2210010C04Rik PE=1 SV=1	0	2.612	4.8583	1	2	1	1	247	26.4	7.93	1.25196e+08	0.194	44	1
FALSE	High	Master Protein	Q9CZK9	Peptidyl-prolyl cis-trans isomerase OS=Mus musculus OX=10090 GN=Ppia PE=2 SV=1	0	2.493	8.38323	1	1	1	1	167	18.3	7.9	2.08733e+06	0.179	41	1
FALSE	High	Master Protein	A8DUK2	Beta-globin OS=Mus musculus OX=10090 GN=Hbbt1 PE=3 SV=1	0	2.446	15.2318	2	2	1	1	151	16.2	8.21	6182385	0.52	47	2
FALSE	High	Master Protein	F8WID5	Tropomyosin alpha-1 chain OS=Mus musculus OX=10090 GN=Tpm1 PE=1 SV=1	0	2.404	4.29448	2	2	2	1	326	37.4	4.72	5.57695e+06	0.186	40	2
FALSE	High	Master Protein	Q08189	Protein-glutamine gamma-glutamyltransferase E OS=Mus musculus OX=10090 GN=Tgm3 PE=1 SV=2	0	2.301	1.8759	1	1	1	1	693	77.3	6.81	1.74159e+06	0.051	60	1
FALSE	High	Master Protein	P62806	Histone H4 OS=Mus musculus OX=10090 GN=Hist1h4a PE=1 SV=2	0	2.196	23.301	2	3	2	1	103	11.4	11.36	4.29976e+06	1.154	45	2
FALSE	High	Master Protein	Q61176	Arginase-1 OS=Mus musculus OX=10090 GN=Arg1 PE=1 SV=1	0	2.196	3.40557	1	1	1	1	323	34.8	7.01	4.72559e+07	0.122	33	1
FALSE	High	Master Protein	P17751	Triosephosphate isomerase OS=Mus musculus OX=10090 GN=Tpi1 PE=1 SV=4	0	1.996	5.01672	1	1	1	1	299	32.2	5.74	4.17819e+06	0.129	50	1
FALSE	High	Master Protein	Q6KB05	ScFv B8E5 protein (Fragment) OS=Mus musculus OX=10090 GN=scFv B8E5 PE=1 SV=1	0	1.979	3.52941	1	2	1	1	255	27.4	8.59	2.50034e+08	0.194	75	1
FALSE	High	Master Protein	A8DUV3	Alpha-globin OS=Mus musculus OX=10090 GN=Hbat1 PE=3 SV=1	0	1.924	10.5634	1	1	1	1	142	15.1	8.22	5.01885e+06	0.334	39	1
FALSE	High	Master Protein	Q0VBK2	Keratin, type II cytoskeletal 80 OS=Mus musculus OX=10090 GN=Krt80 PE=1 SV=1	0	1.892	2.21239	1	1	1	1	452	50.6	6.27	3.75191e+06	0.07	40	1
FALSE	High	Master Protein	Q792Z1	MCG140784 OS=Mus musculus OX=10090 GN=Try10 PE=1 SV=1	0	1.843	4.06504	1	3	1	1	246	26.2	5.83	1.15304e+08	0.259	90	1
FALSE	High	Master Protein	E9Q035	Predicted gene 20425 OS=Mus musculus OX=10090 GN=Gm20425 PE=4 SV=1	0	1.646	1.32924	1	2	1	1	978	107.7	7.77	3.05006e+06	0.077	0	1
FALSE	High	Master Protein	P60867	40S ribosomal protein S20 OS=Mus musculus OX=10090 GN=Rps20 PE=1 SV=1	0	1.645	9.2437	1	1	1	1	119	13.4	9.94	4.98465e+06	0.468	40	1
FALSE	High	Master Protein	G3X981	Peripherin OS=Mus musculus OX=10090 GN=Prph PE=1 SV=1	0	1.621	3.35306	1	1	1	1	507	57.8	5.81	469542	0.064	30	1
FALSE	High	Master Protein	E9QNP0	KxDL motif-containing protein 1 OS=Mus musculus OX=10090 GN=Kxd1 PE=1 SV=1	0	1.572	6.89655	1	1	1	1	232	26.8	9.83	9.95553e+06	0.155	26	1
FALSE	High	Master Protein	P24270	Catalase OS=Mus musculus OX=10090 GN=Cat PE=1 SV=4	0	1.548	2.46679	1	1	1	1	527	59.8	7.88	2.80234e+06	0.068	0	1
FALSE	High	Master Protein	Q921L4	Histone H2B OS=Mus musculus OX=10090 GN=LOC665622 PE=2 SV=1	0	1.526	11.1111	1	1	1	1	135	14.9	10.13	1.8613e+06	0.212	30	1
FALSE	High	Master Protein	B8YJF9	Lactoferrin OS=Mus musculus OX=10090 GN=Ltf PE=2 SV=1	0	1.504	1.83876	1	1	1	1	707	77.8	8.56	4308019	0.05	48	1
FALSE	High	Master Protein	Q9CWK0	Uncharacterized protein OS=Mus musculus OX=10090 GN=Rpl14 PE=2 SV=1	0	1.484	5.28634	1	1	1	1	227	26.3	11.9	2.27627e+06	0.194	61	1
FALSE	High	Master Protein	P62852	40S ribosomal protein S25 OS=Mus musculus OX=10090 GN=Rps25 PE=1 SV=1	0	1.419	8	1	1	1	1	125	13.7	10.11	10011726	0.468	36	1
FALSE	High	Master Protein	G0YP42	Anti-human Langerin 2G3 lambda chain OS=Mus musculus OX=10090 PE=1 SV=1	0	1.375	3.4188	1	8	1	1	234	25	6.07	2.9167e+08	0.233	223	1
FALSE	High	Master Protein	Q9CY46	U6 snRNA-associated Sm-like protein LSm4 OS=Mus musculus OX=10090 GN=Lsm4 PE=1 SV=1	0.002	1.273	5.07246	1	2	1	1	138	15.2	10.05	3.4446e+08	0.259	57	1
FALSE	High	Master Protein	Q3V117	ATP-citrate synthase OS=Mus musculus OX=10090 GN=Acly PE=1 SV=1	0.002	1.263	1.3624	1	1	1	1	1101	120.7	7.44	526841	0.036	0	1
FALSE	High	Master Protein	P35550	rRNA 2'-O-methyltransferase fibrillarin OS=Mus musculus OX=10090 GN=Fbl PE=1 SV=2	0.002	1.263	2.44648	1	2	1	1	327	34.3	10.24	4.01209e+06	0.096	63	1
FALSE	High	Master Protein	B2RUJ7	Xanthine dehydrogenase OS=Mus musculus OX=10090 GN=Xdh PE=2 SV=1	0.002	1.218	0.973783	1	1	1	1	1335	146.5	7.56	3.4962e+06	0.035	28	1
FALSE	High	Master Protein	Q91V55	40S ribosomal protein S5 OS=Mus musculus OX=10090 GN=Rps5 PE=1 SV=1	0.002	1.192	7.35294	1	1	1	1	204	22.9	9.72	994511	0.259	28	1
FALSE	High	Master Protein	A0A075B5N5	Immunoglobulin kappa variable 8-26 (Fragment) OS=Mus musculus OX=10090 GN=Igkv8-26 PE=4 SV=7	0.002	1.174	7.31707	1	1	1	1	123	13.8	6.9	8.08563e+07	0.389	38	1
FALSE	High	Master Protein	Q9D8N0	Elongation factor 1-gamma OS=Mus musculus OX=10090 GN=Eef1g PE=1 SV=3	0.002	1.158	2.97483	1	1	1	1	437	50	6.74	1.17015e+06	0.086	0	1
FALSE	High	Master Protein	Q8C2Q7	Heterogeneous nuclear ribonucleoprotein H OS=Mus musculus OX=10090 GN=Hnrnph1 PE=1 SV=1	0.002	1.112	3.60169	1	1	1	1	472	51.2	6.8	1.39793e+06	0.093	37	1
FALSE	High	Master Protein	Q6DI58	Rpl12 protein (Fragment) OS=Mus musculus OX=10090 GN=Rpl12 PE=2 SV=1	0.003	1.001	4.12844	1	1	1	1	218	23	10.35	8.301e+06	0.194	46	1
FALSE	High	Master Protein	O08807	Peroxiredoxin-4 OS=Mus musculus OX=10090 GN=Prdx4 PE=1 SV=1	0.003	0.997	4.0146	1	1	1	1	274	31	7.15	3.35372e+06	0.155	34	1
FALSE	High	Master Protein	P27661	Histone H2AX OS=Mus musculus OX=10090 GN=H2afx PE=1 SV=2	0.003	0.945	6.29371	1	1	1	1	143	15.1	10.74	3.17248e+07	0.292	54	1
FALSE	High	Master Protein	G3X925	Pyruvate kinase OS=Mus musculus OX=10090 GN=Pklr PE=1 SV=1	0.003	0.899	1.91638	1	1	1	1	574	62.2	7.09	4846861	0.064	0	1
FALSE	High	Master Protein	Q9Z329	Inositol 1,4,5-trisphosphate receptor type 2 OS=Mus musculus OX=10090 GN=Itpr2 PE=1 SV=4	0.005	0.86	0.407257	1	1	1	1	2701	307.3	6.44		0.015	0	1
FALSE	High	Master Protein	Q3V318	Uncharacterized protein OS=Mus musculus OX=10090 GN=Trpv1 PE=2 SV=1	0.005	0.846	2.97974	1	1	1	1	839	94.9	7.52		0.053	20	1
FALSE	High	Master Protein	Q99M11	Igl protein OS=Mus musculus OX=10090 GN=Igl PE=2 SV=1	0.006	0.809	3.40426	1	1	1	1	235	25.4	5.78	3.64606e+07	0.233	54	1
FALSE	High	Master Protein	Q5M9N9	Prdx2 protein OS=Mus musculus OX=10090 GN=Prdx2 PE=2 SV=1	0.007	0.775	5.55556	1	1	1	1	198	21.8	5.41		0.233	45	1
FALSE	High	Master Protein	O89109	Intermediate conductance calcium-activated potassium channel protein 4 OS=Mus musculus OX=10090 GN=Kcnn4 PE=2 SV=1	0.009	0.679	1.64706	1	1	1	1	425	47.8	9.77	6.58872e+07	0.105	32	1
