# Supplementary material for: RABV induces biphasic actin cytoskeletal rearrangement through Rac1 activity modulation
Source: J Virol. 2024 May 29;98(7):e00606-24. doi: 10.1128/jvi.00606-24 (PMC11264595; doi:10.1128/jvi.00606-24)
Supplement: Table S2 — Proteins immunoprecipitated with Flag-P after N2a cells were transfected with Flag-P. [file jvi.00606-24-s0002.xlsx]

## Sheet: Proteins
Table S2: The proteins immunoprecipitated with Flag-P
Checked	Protein FDR Confidence	Master	Accession	Description	Exp. q-value	Sum PEP Score	Coverage	# Peptides	# PSMs	# Unique Peptides	# Protein Groups	# AAs	MW [kDa]	calc. pI	Area: F81: Sample	emPAI	Score Mascot	# Peptides Mascot
FALSE	High	Master Protein	Q8VDD5	Myosin-9 OS=Mus musculus OX=10090 GN=Myh9 PE=1 SV=4	0	2525.09	72.1429	202	1135	167	1	1960	226.2	5.66	5.09796e+09	4169.18	26985	202
FALSE	High	Master Protein	Q3UH59	Myosin-10 OS=Mus musculus OX=10090 GN=Myh10 PE=1 SV=1	0	1590.32	66.1202	164	520	3	1	2013	233.3	5.57	9.36266e+06	237.19	12201	164
FALSE	High	Master Protein	Q5SV64	Myosin-10 OS=Mus musculus OX=10090 GN=Myh10 PE=1 SV=1	0	1582.98	66.567	162	513	1	1	2007	232.3	5.54	8.59263e+06	230.388	12118	162
FALSE	High	Master Protein	P63260	Actin, cytoplasmic 2 OS=Mus musculus OX=10090 GN=Actg1 PE=1 SV=1	0	586.369	90.6667	35	417	1	1	375	41.8	5.48	6.0559e+08	13502.1	10251	35
FALSE	High	Master Protein	Q3UBP6	Uncharacterized protein OS=Mus musculus OX=10090 GN=Actb PE=2 SV=1	0	567.474	87.7333	35	433	1	1	375	41.7	5.48	4.36956e+07	9046.36	10040	35
FALSE	High	Master Protein	P99024	Tubulin beta-5 chain OS=Mus musculus OX=10090 GN=Tubb5 PE=1 SV=1	0	463.463	77.7027	37	206	7	1	444	49.6	4.89	9.47858e+08	6060.9	3959	37
FALSE	High	Master Protein	P68372	Tubulin beta-4B chain OS=Mus musculus OX=10090 GN=Tubb4b PE=1 SV=1	0	436.371	75.9551	35	198	3	1	445	49.8	4.89	2.58075e+08	3006.88	3832	35
FALSE	High	Master Protein	A0A0M4KM70	Monoclonal 11D8 anti-human butyrylcholinesterase (BChE) heavy chain OS=Mus musculus OX=10090 PE=2 SV=1	0	412.42	56.2363	24	515	2	1	457	50.3	7.15	7.66802e+09	2975.35	8337	24
FALSE	High	Master Protein	D3Z4J3	Unconventional myosin-Va OS=Mus musculus OX=10090 GN=Myo5a PE=1 SV=1	0	410.659	46.8464	77	120	77	1	1855	215.4	8.5	1.00172e+08	5.813	2302	77
FALSE	High	Master Protein	P63017	Heat shock cognate 71 kDa protein OS=Mus musculus OX=10090 GN=Hspa8 PE=1 SV=1	0	402.371	62.8483	42	177	29	1	646	70.8	5.52	1052247906	105.082	3861	42
FALSE	High	Master Protein	A2P1G9	Kappa light chain (Fragment) OS=Mus musculus OX=10090 GN=Igkc PE=1 SV=1	0	395.787	69.863	23	968	1	1	219	24.1	6.99	1.13659e+07	121152	28489	23
FALSE	High	Master Protein	E9Q5F4	Actin, cytoplasmic 1 (Fragment) OS=Mus musculus OX=10090 GN=Actb PE=1 SV=1	0	380.637	96.6038	24	299	1	1	265	29.4	5.11	5.94091e+07	5079.22	7051	24
FALSE	High	Master Protein	Q1W5W7	Putative gag-pol protein OS=Mus musculus OX=10090 GN=gag-pol PE=4 SV=1	0	362.576	48.8285	43	100	30	1	1067	119.7	9.26	2.91071e+08	9.701	2069	43
FALSE	High	Master Protein	P01869	Ig gamma-1 chain C region, membrane-bound form OS=Mus musculus OX=10090 GN=Ighg1 PE=1 SV=2	0	352.723	63.6132	22	435	1	1	393	43.4	6.44	2942425	7355.42	5989	22
FALSE	High	Master Protein	Q9CWF2	Tubulin beta-2B chain OS=Mus musculus OX=10090 GN=Tubb2b PE=1 SV=1	0	345.329	67.6404	31	156	1	1	445	49.9	4.89	1.42767e+07	739.568	2951	31
FALSE	High	Master Protein	I6L958	Igk protein OS=Mus musculus OX=10090 GN=Igk PE=1 SV=1	0	343.767	50.8547	18	904	1	1	234	25.6	6.32	6.004e+06	43286.6	26834	18
FALSE	High	Master Protein	Q7TMM9	Tubulin beta-2A chain OS=Mus musculus OX=10090 GN=Tubb2a PE=1 SV=1	0	343.763	67.6404	31	156	1	1	445	49.9	4.89	8.86017e+06	739.568	2944	31
FALSE	High	Master Protein	A0A0M3KL49	Fab4201 heavy chain OS=Mus musculus OX=10090 PE=1 SV=1	0	343.058	53.211	18	904	1	1	218	24.1	6.19	3.58668e+06	43286.6	26840	18
FALSE	High	Master Protein	P68369	Tubulin alpha-1A chain OS=Mus musculus OX=10090 GN=Tuba1a PE=1 SV=1	0	324.549	70.9534	30	129	1	1	451	50.1	5.06	4.62078e+08	382.119	2659	30
FALSE	High	Master Protein	Q52L87	Tubulin alpha chain OS=Mus musculus OX=10090 GN=Tuba1c PE=1 SV=1	0	320.916	71.2695	30	127	1	1	449	49.9	5.1	5.09753e+08	420.697	2522	30
FALSE	High	Master Protein	A3KGU9	Spectrin alpha chain, non-erythrocytic 1 OS=Mus musculus OX=10090 GN=Sptan1 PE=1 SV=2	0	318.795	32.2658	61	78	61	1	2498	287.4	5.35	4.51031e+07	1.44	1571	61
FALSE	High	Master Protein	Q5FWJ3	Vimentin OS=Mus musculus OX=10090 GN=Vim PE=1 SV=1	0	310.995	80.6867	41	109	4	1	466	53.7	5.12	5.54694e+07	86.333	2133	41
FALSE	High	Master Protein	Q3TWV0	Uncharacterized protein OS=Mus musculus OX=10090 GN=Vim PE=2 SV=1	0	298.362	73.3906	38	101	1	1	466	53.6	5.16	4.55531e+07	70.276	2059	38
FALSE	High	Master Protein	Q62261	Spectrin beta chain, non-erythrocytic 1 OS=Mus musculus OX=10090 GN=Sptbn1 PE=1 SV=2	0	291.338	34.8709	58	74	58	1	2363	274.1	5.58	1.68176e+08	1.783	1347	58
FALSE	High	Master Protein	P58252	Elongation factor 2 OS=Mus musculus OX=10090 GN=Eef2 PE=1 SV=2	0	281.7	52.331	36	80	36	1	858	95.3	6.83	1.07749e+08	9.89	1478	36
FALSE	High	Master Protein	Q9ERD7	Tubulin beta-3 chain OS=Mus musculus OX=10090 GN=Tubb3 PE=1 SV=1	0	278.366	62.6667	24	132	7	1	450	50.4	4.93	5.71885e+07	200.534	2937	24
FALSE	High	Master Protein	A0A125T906	Light chain kappa OS=Mus musculus OX=10090 GN=Igk PE=2 SV=1	0	268.833	56.7227	21	852	1	1	238	26.3	7.72	6.60492e+06	43286.6	27130	21
FALSE	High	Master Protein	P20029	Endoplasmic reticulum chaperone BiP OS=Mus musculus OX=10090 GN=Hspa5 PE=1 SV=3	0	260.921	51.2977	36	107	34	1	655	72.4	5.16	4.96709e+08	31.523	2623	36
FALSE	High	Master Protein	A0A0A0MQA5	Tubulin alpha chain (Fragment) OS=Mus musculus OX=10090 GN=Tuba4a PE=1 SV=1	0	260.706	52.6205	24	97	4	1	477	52.9	5.19	1.43431e+08	75.668	1919	24
FALSE	High	Master Protein	P15331	Peripherin OS=Mus musculus OX=10090 GN=Prph PE=1 SV=2	0	239.625	64.2105	35	82	30	1	475	54.2	5.52	2.77502e+08	34.938	1897	35
FALSE	High	Master Protein	P68033	Actin, alpha cardiac muscle 1 OS=Mus musculus OX=10090 GN=Actc1 PE=1 SV=1	0	213.882	52.5199	23	170	3	1	377	42	5.39	1.62275e+07	163.965	2297	23
FALSE	High	Master Protein	Q9JJZ2	Tubulin alpha-8 chain OS=Mus musculus OX=10090 GN=Tuba8 PE=1 SV=1	0	213.209	37.6392	16	73	1	1	449	50	5.1	1.92259e+07	37.312	1353	16
FALSE	High	Master Protein	Q71LX8	Heat shock protein 84b OS=Mus musculus OX=10090 GN=Hsp90ab1 PE=1 SV=1	0	209.32	46.1326	29	67	17	1	724	83.2	5.03	1.27367e+08	12.07	1495	29
FALSE	High	Master Protein	E9QAX2	Unconventional myosin-XVIIIa OS=Mus musculus OX=10090 GN=Myo18a PE=1 SV=1	0	199.571	28.1805	43	48	43	1	2083	235.7	6.07	4.35819e+07	1.167	949	43
FALSE	High	Master Protein	E9PVU0	Unconventional myosin-VI OS=Mus musculus OX=10090 GN=Myo6 PE=1 SV=1	0	194.596	29.8578	32	56	8	1	1266	146.2	8.47	6.48127e+07	2.594	1280	32
FALSE	High	Master Protein	Q7TPR4	Alpha-actinin-1 OS=Mus musculus OX=10090 GN=Actn1 PE=1 SV=1	0	192.204	48.2063	35	52	21	1	892	103	5.38	4.76405e+07	4.895	1033	35
FALSE	High	Master Protein	P38647	Stress-70 protein, mitochondrial OS=Mus musculus OX=10090 GN=Hspa9 PE=1 SV=3	0	190.1	47.7172	30	65	29	1	679	73.4	6.07	1.86029e+08	8.49	1331	30
FALSE	High	Master Protein	Q69ZX3	MKIAA0866 protein (Fragment) OS=Mus musculus OX=10090 GN=Myh11 PE=2 SV=1	0	187.14	13.256	29	99	2	1	1984	228.1	5.45	5.56624e+07	1.345	2204	29
FALSE	High	Master Protein	A0A0A0MQF6	Glyceraldehyde-3-phosphate dehydrogenase OS=Mus musculus OX=10090 GN=Gapdh PE=1 SV=1	0	182.63	52.9248	16	48	1	1	359	38.6	8.97	441368522	16.378	1113	16
FALSE	High	Master Protein	Q9JJ28	Protein flightless-1 homolog OS=Mus musculus OX=10090 GN=Flii PE=1 SV=1	0	179.953	31.3926	32	48	32	1	1271	144.7	6.06	6.80843e+07	2.531	750	32
FALSE	High	Master Protein	Q3UMM1	Tubulin beta chain OS=Mus musculus OX=10090 GN=Tubb6 PE=1 SV=1	0	179.8	39.1499	17	84	4	1	447	50.1	4.89	6.81409e+07	33.807	2117	17
FALSE	High	Master Protein	A0A1D5RLD8	Glyceraldehyde-3-phosphate dehydrogenase OS=Mus musculus OX=10090 GN=Gm10358 PE=1 SV=1	0	176.109	57.0571	16	46	1	1	333	35.8	8.25	1.43006e+08	22.101	1013	16
FALSE	High	Master Protein	Q61699	Heat shock protein 105 kDa OS=Mus musculus OX=10090 GN=Hsph1 PE=1 SV=2	0	175.979	40.2098	28	47	26	1	858	96.3	5.53	1.03835e+08	4.179	1006	28
FALSE	High	Master Protein	Q58E70	Tpm3 protein OS=Mus musculus OX=10090 GN=Tpm3 PE=2 SV=1	0	173.158	75.8065	31	65	0	1	248	29	4.78		192.07	1081	31
FALSE	High	Master Protein	O89054	Cytoskeletal beta-actin (Fragment) OS=Mus musculus OX=10090 GN=Actb PE=2 SV=1	0	170.848	73.5294	10	155	1	1	136	15.2	4.65	2.82075e+07	2681.7	4730	10
FALSE	High	Master Protein	Q8C7C3	Uncharacterized protein OS=Mus musculus OX=10090 GN=Tpm3 PE=2 SV=1	0	170.613	72.1774	29	62	1	1	248	28.9	4.75	2.36142e+07	176.828	1099	29
FALSE	High	Master Protein	P10126	Elongation factor 1-alpha 1 OS=Mus musculus OX=10090 GN=Eef1a1 PE=1 SV=3	0	169.578	53.2468	18	81	8	1	462	50.1	9.01	6.76683e+08	14.849	1596	18
FALSE	High	Master Protein	A0A1L1SV25	Alpha-actinin-4 OS=Mus musculus OX=10090 GN=Actn4 PE=1 SV=1	0	168.045	48.0687	33	48	19	1	932	107	5.36	4.14955e+07	3.698	809	33
FALSE	High	Master Protein	Q03265	ATP synthase subunit alpha, mitochondrial OS=Mus musculus OX=10090 GN=Atp5f1a PE=1 SV=1	0	166.685	46.2929	21	47	17	1	553	59.7	9.19	1.60055e+08	5.469	1550	21
FALSE	High	Master Protein	Q8BFZ3	Beta-actin-like protein 2 OS=Mus musculus OX=10090 GN=Actbl2 PE=1 SV=1	0	165.834	51.5957	18	107	7	1	376	42	5.49	2.48326e+08	33.807	1438	18
FALSE	High	Master Protein	Q61344	Beta-tropomyosin OS=Mus musculus OX=10090 GN=Tpm2 PE=2 SV=1	0	150.66	64.0845	28	52	16	1	284	32.8	4.68	1.77012e+08	73.057	993	28
FALSE	High	Master Protein	Q9QXS6	Drebrin OS=Mus musculus OX=10090 GN=Dbn1 PE=1 SV=4	0	148.293	35.2691	22	39	22	1	706	77.2	4.49	2.49175e+08	12.738	976	22
FALSE	High	Master Protein	Q6PAC1	Gelsolin, isoform CRA_c OS=Mus musculus OX=10090 GN=Gsn PE=2 SV=1	0	147.113	44.7332	25	46	1	1	731	80.7	5.76	3.48369e+07	7.338	795	25
FALSE	High	Master Protein	P56480	ATP synthase subunit beta, mitochondrial OS=Mus musculus OX=10090 GN=Atp5f1b PE=1 SV=2	0	146.581	49.3384	17	33	17	1	529	56.3	5.34	1.15105e+08	7.62	796	17
FALSE	High	Master Protein	A0A087WSP5	Signal transducer and activator of transcription OS=Mus musculus OX=10090 GN=Stat1 PE=1 SV=1	0	144.595	35.3642	24	42	24	1	755	88	5.71	8.37166e+07	4.926	834	24
FALSE	High	Master Protein	Q9D0E1	Heterogeneous nuclear ribonucleoprotein M OS=Mus musculus OX=10090 GN=Hnrnpm PE=1 SV=3	0	144.518	49.6571	34	42	34	1	729	77.6	8.63	1.2614e+08	4.118	828	34
FALSE	High	Master Protein	Q3TGJ9	Uncharacterized protein OS=Mus musculus OX=10090 GN=Gsn PE=2 SV=1	0	142.137	45.1436	25	46	1	1	731	80.8	5.69	1.30127e+07	7.338	759	25
FALSE	High	Master Protein	E9Q5J9	Tropomyosin alpha-3 chain OS=Mus musculus OX=10090 GN=Tpm3 PE=1 SV=1	0	141.422	62.1053	26	56	2	1	285	33.3	4.77	5.50143e+07	38.811	739	26
FALSE	High	Master Protein	I6L9D2	Actg2 protein OS=Mus musculus OX=10090 GN=Actg2 PE=2 SV=1	0	139.509	50.9901	14	115	1	1	202	22.4	5.55	1.12526e+07	288.427	1304	14
FALSE	High	Master Protein	Q9WTI7	Unconventional myosin-Ic OS=Mus musculus OX=10090 GN=Myo1c PE=1 SV=2	0	139.246	27.6576	23	31	23	1	1063	121.9	9.35	4.69205e+07	1.804	697	23
FALSE	High	Master Protein	Q64331	Unconventional myosin-VI OS=Mus musculus OX=10090 GN=Myo6 PE=1 SV=1	0	132.635	23.1621	25	38	1	1	1265	146.3	8.85	1.15105e+07	1.43	856	25
FALSE	High	Master Protein	P03975	IgE-binding protein OS=Mus musculus OX=10090 GN=Iap PE=2 SV=1	0	128.879	39.8564	21	53	2	1	557	62.7	9.31	1.72116e+07	7.161	946	21
FALSE	High	Master Protein	Q6ZWQ9	MCG5400 OS=Mus musculus OX=10090 GN=Myl12a PE=1 SV=1	0	126.314	57.5581	9	51	3	1	172	19.9	4.81	2.48857e+08	99	1296	9
FALSE	High	Master Protein	B9EKP5	Filamin, alpha OS=Mus musculus OX=10090 GN=Flna PE=2 SV=1	0	126.179	17.1656	31	37	29	1	2639	280.3	6.01	2.65538e+07	0.705	615	31
FALSE	High	Master Protein	Q8R050	Eukaryotic peptide chain release factor GTP-binding subunit ERF3A OS=Mus musculus OX=10090 GN=Gspt1 PE=1 SV=2	0	126.067	34.5912	19	32	19	1	636	68.6	5.21	4.97738e+07	5.043	789	19
FALSE	High	Master Protein	E9Q450	Tropomyosin alpha-1 chain OS=Mus musculus OX=10090 GN=Tpm1 PE=1 SV=1	0	122.662	58.4507	26	48	2	1	284	32.8	4.78	2.21992e+07	35.747	655	26
FALSE	High	Master Protein	Q9D8E6	60S ribosomal protein L4 OS=Mus musculus OX=10090 GN=Rpl4 PE=1 SV=3	0	122.554	45.3461	19	35	19	1	419	47.1	11	1.80912e+08	9.89	612	19
FALSE	High	Master Protein	Q3V117	ATP-citrate synthase OS=Mus musculus OX=10090 GN=Acly PE=1 SV=1	0	121.489	29.9728	26	32	26	1	1101	120.7	7.44	4.11221e+07	1.949	701	26
FALSE	High	Master Protein	P27659	60S ribosomal protein L3 OS=Mus musculus OX=10090 GN=Rpl3 PE=1 SV=3	0	121.283	39.9504	16	29	16	1	403	46.1	10.21	8.74394e+07	17.738	418	16
FALSE	High	Master Protein	B2RQC6	CAD protein OS=Mus musculus OX=10090 GN=Cad PE=1 SV=1	0	116.84	16.4494	26	30	26	1	2225	243.1	6.43	2.76496e+07	0.711	627	26
FALSE	High	Master Protein	Q7TQD7	Myo1b protein OS=Mus musculus OX=10090 GN=Myo1b PE=1 SV=1	0	115.774	22.9754	22	33	22	1	1136	132	9.33	5.26905e+07	1.4	538	22
FALSE	High	Master Protein	Q542X7	Chaperonin subunit 2 (Beta), isoform CRA_a OS=Mus musculus OX=10090 GN=Cct2 PE=1 SV=1	0	115.081	44.486	16	24	16	1	535	57.4	6.4	3.83523e+07	3.084	620	16
FALSE	High	Master Protein	P63168	Dynein light chain 1, cytoplasmic OS=Mus musculus OX=10090 GN=Dynll1 PE=1 SV=1	0	114.846	65.1685	6	58	3	1	89	10.4	7.4	6.88749e+08	2510.89	2157	6
FALSE	High	Master Protein	Q5FWB6	60S acidic ribosomal protein P0 OS=Mus musculus OX=10090 GN=Rplp0 PE=2 SV=1	0	113.815	59.306	16	24	16	1	317	34.2	6.25	2.83149e+08	13.384	529	16
FALSE	High	Master Protein	Q61213	Gag OS=Mus musculus OX=10090 GN=gag PE=2 SV=1	0	113.79	25.7557	19	44	3	1	827	91.6	9.29	5.66948e+07	2.556	852	19
FALSE	High	Master Protein	B9EIU1	Glutamyl-prolyl-tRNA synthetase OS=Mus musculus OX=10090 GN=Eprs PE=2 SV=1	0	113.204	25.1984	26	33	26	1	1512	169.9	7.59	4.12737e+08	1.12	466	26
FALSE	High	Master Protein	P62702	40S ribosomal protein S4, X isoform OS=Mus musculus OX=10090 GN=Rps4x PE=1 SV=2	0	111.241	57.0342	17	40	17	1	263	29.6	10.15	1.70022e+08	21.387	827	17
FALSE	High	Master Protein	P09405	Nucleolin OS=Mus musculus OX=10090 GN=Ncl PE=1 SV=2	0	111.032	31.1174	21	31	21	1	707	76.7	4.75	1.46265e+08	1.955	766	21
FALSE	High	Master Protein	Q3TQX5	Uncharacterized protein OS=Mus musculus OX=10090 GN=Ddx3x PE=1 SV=1	0	110.174	33.0816	19	34	18	1	662	73.1	7.18	9.93695e+07	3.16	624	19
FALSE	High	Master Protein	P48962	ADP/ATP translocase 1 OS=Mus musculus OX=10090 GN=Slc25a4 PE=1 SV=4	0	108.342	62.4161	20	39	10	1	298	32.9	9.72	1.28396e+08	17.738	671	20
FALSE	High	Master Protein	Q3THE2	Myosin regulatory light chain 12B OS=Mus musculus OX=10090 GN=Myl12b PE=1 SV=2	0	105.07	57.5581	8	43	1	1	172	19.8	4.84	3.38842e+07	42.288	1095	8
FALSE	High	Master Protein	P97351	40S ribosomal protein S3a OS=Mus musculus OX=10090 GN=Rps3a PE=1 SV=3	0	101.07	63.2576	18	36	18	1	264	29.9	9.73	1.5038e+08	32.598	612	18
FALSE	High	Master Protein	Q9QXS1	Plectin OS=Mus musculus OX=10090 GN=Plec PE=1 SV=3	0	101.045	8.5696	30	33	29	1	4691	533.9	5.96	1.49971e+07	0.228	592	30
FALSE	High	Master Protein	P11983	T-complex protein 1 subunit alpha OS=Mus musculus OX=10090 GN=Tcp1 PE=1 SV=3	0	99.495	42.2662	17	27	17	1	556	60.4	6.16	5.07057e+07	3.084	613	17
FALSE	High	Master Protein	Q3UDU1	Signal transducer and activator of transcription OS=Mus musculus OX=10090 GN=Stat2 PE=1 SV=1	0	99.473	25.7787	20	30	20	1	931	106.3	5.19	8.84235e+07	2.415	678	20
FALSE	High	Master Protein	Q60605	Myosin light polypeptide 6 OS=Mus musculus OX=10090 GN=Myl6 PE=1 SV=3	0	98.514	88.7417	12	43	11	1	151	16.9	4.65	7.97274e+08	122.285	1121	12
FALSE	High	Master Protein	E9PWE8	Dihydropyrimidinase-related protein 3 OS=Mus musculus OX=10090 GN=Dpysl3 PE=1 SV=1	0	98.105	40.1171	19	27	15	1	683	73.8	6.46	4.02993e+07	2.758	541	19
FALSE	High	Master Protein	A0A0G2JEP4	Leucine-rich repeat flightless-interacting protein 2 OS=Mus musculus OX=10090 GN=Lrrfip2 PE=1 SV=1	0	97.519	37.5	18	30	18	1	424	48.4	5.54	7.5028e+07	9.965	597	18
FALSE	High	Master Protein	Q3V0Z8	Uncharacterized protein (Fragment) OS=Mus musculus OX=10090 GN=Ddx5 PE=2 SV=1	0	95.889	30.5797	20	40	14	1	690	76.7	8.6	82599052	3.833	677	20
FALSE	High	Master Protein	G5E8R2	Tropomyosin 1, alpha, isoform CRA_k OS=Mus musculus OX=10090 GN=Tpm1 PE=1 SV=1	0	95.219	59.2742	22	40	0	1	248	28.7	4.78		23.041	591	22
FALSE	High	Master Protein	G5E8R1	Tropomyosin 1, alpha, isoform CRA_j OS=Mus musculus OX=10090 GN=Tpm1 PE=1 SV=1	0	94.652	58.871	22	41	2	1	248	28.5	4.77	1.92383e+07	23.041	600	22
FALSE	High	Master Protein	Q7TQ39	Gag protein OS=Mus musculus OX=10090 GN=gag PE=4 SV=1	0	94.53	33.1058	18	31	5	1	586	65.4	8.75	1.90372e+07	3.642	686	18
FALSE	High	Master Protein	Q60737	Casein kinase II subunit alpha OS=Mus musculus OX=10090 GN=Csnk2a1 PE=1 SV=2	0	93.733	36.5729	12	20	11	1	391	45.1	7.74	5.3351e+07	6.197	356	12
FALSE	High	Master Protein	P25444	40S ribosomal protein S2 OS=Mus musculus OX=10090 GN=Rps2 PE=1 SV=3	0	92.76	50.1706	14	33	14	1	293	31.2	10.24	1.57083e+08	8.006	504	14
FALSE	High	Master Protein	B7U582	Heat shock protein 70-2 OS=Mus musculus OX=10090 PE=3 SV=1	0	92.422	19.4313	13	44	1	1	633	69.7	5.68	3.9438e+07	1.994	1336	13
FALSE	High	Master Protein	P62631	Elongation factor 1-alpha 2 OS=Mus musculus OX=10090 GN=Eef1a2 PE=1 SV=1	0	92.171	31.3175	12	55	2	1	463	50.4	9.03	3.01312e+07	4.754	1183	12
FALSE	High	Master Protein	P61205	ADP-ribosylation factor 3 OS=Mus musculus OX=10090 GN=Arf3 PE=2 SV=2	0	91.596	59.6685	11	21	5	1	181	20.6	7.43	4.63126e+07	25.102	489	11
FALSE	High	Master Protein	Q6IRU2	Tropomyosin alpha-4 chain OS=Mus musculus OX=10090 GN=Tpm4 PE=1 SV=3	0	91.521	69.3548	24	30	23	1	248	28.5	4.68	8.37386e+07	24.119	551	24
FALSE	High	Master Protein	Q9D0I9	Arginine--tRNA ligase, cytoplasmic OS=Mus musculus OX=10090 GN=Rars PE=1 SV=2	0	91.238	35.303	20	27	20	1	660	75.6	7.55	45618523	2.615	417	20
FALSE	High	Master Protein	P63038	60 kDa heat shock protein, mitochondrial OS=Mus musculus OX=10090 GN=Hspd1 PE=1 SV=1	0	91.121	41.3613	17	22	17	1	573	60.9	6.18	4.8196e+07	2.594	540	17
FALSE	High	Master Protein	P07901	Heat shock protein HSP 90-alpha OS=Mus musculus OX=10090 GN=Hsp90aa1 PE=1 SV=4	0	90.564	25.7844	15	34	5	1	733	84.7	5.01	7.12264e+07	2.529	763	15
FALSE	High	Master Protein	Q62191	E3 ubiquitin-protein ligase TRIM21 OS=Mus musculus OX=10090 GN=Trim21 PE=1 SV=1	0	90.381	35.5319	16	31	16	1	470	54.1	7.08	1.27549e+08	5.31	607	16
FALSE	High	Master Protein	Q80UW7	IQ motif containing GTPase activating protein 1 OS=Mus musculus OX=10090 GN=Iqgap1 PE=2 SV=1	0	90.35	15.7514	19	21	19	1	1657	188.7	6.44	1.88734e+07	0.616	451	19
FALSE	High	Master Protein	P06151	L-lactate dehydrogenase A chain OS=Mus musculus OX=10090 GN=Ldha PE=1 SV=3	0	90.054	53.3133	17	23	17	1	332	36.5	7.74	1.13715e+08	6.499	501	17
FALSE	High	Master Protein	Q3TFA9	Uncharacterized protein OS=Mus musculus OX=10090 GN=Tmod3 PE=2 SV=1	0	89.603	43.1818	13	27	13	1	352	39.4	5.19	1.3317e+08	5.813	660	13
FALSE	High	Master Protein	A0A140T8T4	Ribosomal protein L9, pseudogene 6 OS=Mus musculus OX=10090 GN=Rpl9-ps6 PE=4 SV=1	0	89.44	54.6875	8	17	8	1	192	21.8	9.88	9.51923e+07	22.101	463	8
FALSE	High	Master Protein	Q545A2	MCG11560 OS=Mus musculus OX=10090 GN=Slc25a5 PE=1 SV=1	0	88.173	51.6779	15	31	5	1	298	32.9	9.73	9.12616e+07	10.159	593	15
FALSE	High	Master Protein	Q9D0M5	Dynein light chain 2, cytoplasmic OS=Mus musculus OX=10090 GN=Dynll2 PE=1 SV=1	0	87.936	64.0449	5	32	2	1	89	10.3	7.37	6.67547e+07	999	818	5
FALSE	High	Master Protein	A0A2S0DFI6	Anti-HIV fusion peptide monocolonal anitbody light chain vFP7.01 (Fragment) OS=Mus musculus OX=10090 PE=4 SV=1	0	87.222	89.2857	12	84	3	1	112	12.3	8.44	3.39673e+08	2153.43	1771	12
FALSE	High	Master Protein	Q5F2I0	Kappa light chain variable region (Fragment) OS=Mus musculus OX=10090 GN=IgG1 anti-TS1 VL PE=2 SV=1	0	86.828	72.1739	10	79	2	1	115	12.6	8.87	2869422978	6308.57	1893	10
FALSE	High	Master Protein	Q9CQ19	Myosin regulatory light polypeptide 9 OS=Mus musculus OX=10090 GN=Myl9 PE=1 SV=3	0	85.429	56.9767	7	22	3	1	172	19.8	4.92	4.63622e+07	17.738	494	7
FALSE	High	Master Protein	Q546G4	Albumin 1 OS=Mus musculus OX=10090 GN=Alb PE=1 SV=1	0	83.235	34.2105	18	32	18	1	608	68.6	6.07	3.39467e+08	2.615	482	18
FALSE	High	Master Protein	P19096	Fatty acid synthase OS=Mus musculus OX=10090 GN=Fasn PE=1 SV=2	0	82.499	11.1422	22	24	22	1	2504	272.3	6.58	2.1817e+07	0.468	513	22
FALSE	High	Master Protein	Q80U89	MKIAA0034 protein (Fragment) OS=Mus musculus OX=10090 GN=mKIAA0034 PE=4 SV=2	0	81.724	14.3112	18	20	18	1	1684	192.4	5.6	2.6716e+07	0.585	395	18
FALSE	High	Master Protein	P47911	60S ribosomal protein L6 OS=Mus musculus OX=10090 GN=Rpl6 PE=1 SV=3	0	80.115	37.5	13	35	13	1	296	33.5	10.7	1.57819e+08	13.384	920	13
FALSE	High	Master Protein	Q8C2Q7	Heterogeneous nuclear ribonucleoprotein H OS=Mus musculus OX=10090 GN=Hnrnph1 PE=1 SV=1	0	79.595	34.7458	11	22	9	1	472	51.2	6.8	5.99548e+07	3.125	544	11
FALSE	High	Master Protein	Q8BK67	Protein RCC2 OS=Mus musculus OX=10090 GN=Rcc2 PE=1 SV=1	0	79.266	44.2308	18	26	18	1	520	55.9	8.72	5.82267e+07	3.748	390	18
FALSE	High	Master Protein	A0A2S0DFI8	Anti-HIV fusion peptide monocolonal anitbody light chain vFP7.04 (Fragment) OS=Mus musculus OX=10090 PE=4 SV=1	0	78.144	61.6071	8	84	2	1	112	12.2	8.84	8.54234e+07	214.443	924	8
FALSE	High	Master Protein	Q61709	DNA for type IIB intracisternal A-particle element encoding integrase and gag OS=Mus musculus OX=10090 PE=4 SV=1	0	77.37	34.3318	10	26	2	1	434	48.8	9.22	1.65811e+07	3.786	420	10
FALSE	High	Master Protein	B5UB67	EP3-1 light chain variable region (Fragment) OS=Mus musculus OX=10090 GN=EP3-1VL PE=2 SV=1	0	74.965	71.9298	10	73	1	1	114	12.5	8.46	1.02756e+08	1583.89	1763	10
FALSE	High	Master Protein	A0A2S0DFG9	Anti-HIV fusion peptide monocolonal anitbody light chain vFP7.02 (Fragment) OS=Mus musculus OX=10090 PE=4 SV=1	0	74.593	73.2143	8	83	1	1	112	12.3	7.96	2.66589e+07	250.189	887	8
FALSE	High	Master Protein	Q3U9N8	Inosine-5'-monophosphate dehydrogenase OS=Mus musculus OX=10090 GN=Impdh2 PE=2 SV=1	0	73.909	26.4591	12	17	11	1	514	55.7	7.28	5.76196e+07	1.913	519	12
FALSE	High	Master Protein	U5JE78	Immmunoglobulin light chain variable region (Fragment) OS=Mus musculus OX=10090 PE=2 SV=1	0	73.798	43.6508	9	71	1	1	126	13.5	8.66	1.46102e+07	463.159	1783	9
FALSE	High	Master Protein	Q80UT7	Rpl7a protein (Fragment) OS=Mus musculus OX=10090 GN=Rpl7a PE=2 SV=1	0	73.513	44.0741	15	27	15	1	270	30.5	10.55	1.06766e+08	16.783	500	15
FALSE	High	Master Protein	Q5RJV5	Polypyrimidine tract binding protein 1 OS=Mus musculus OX=10090 GN=Ptbp1 PE=2 SV=1	0	73.365	34.7748	12	15	12	1	555	59.2	9.25	2.70805e+07	3.217	399	12
FALSE	High	Master Protein	Q9JHU4	Cytoplasmic dynein 1 heavy chain 1 OS=Mus musculus OX=10090 GN=Dync1h1 PE=1 SV=2	0	73.173	6.07235	21	21	21	1	4644	531.7	6.42	1.37784e+07	0.183	202	21
FALSE	High	Master Protein	Q6A0F1	MKIAA0002 protein (Fragment) OS=Mus musculus OX=10090 GN=Cct8 PE=2 SV=1	0	72.945	37.8378	18	23	18	1	555	60.2	5.62	6.33487e+07	1.907	452	18
FALSE	High	Master Protein	Q9JKK7	Tropomodulin-2 OS=Mus musculus OX=10090 GN=Tmod2 PE=1 SV=2	0	72.768	47.0085	12	18	12	1	351	39.5	5.35	6.74919e+07	4.484	392	12
FALSE	High	Master Protein	Q3TEU8	Coronin OS=Mus musculus OX=10090 GN=Coro1c PE=2 SV=1	0	72.51	30.3797	14	22	14	1	474	53.1	6.79	7.07836e+07	3.924	406	14
FALSE	High	Master Protein	Q5DTI2	ATPase, Ca++ transporting, cardiac muscle, slow twitch 2, isoform CRA_b (Fragment) OS=Mus musculus OX=10090 GN=Atp2a2 PE=2 SV=1	0	71.426	17.4364	12	14	12	1	1061	116.5	5.5	2.57069e+07	0.797	433	12
FALSE	High	Master Protein	P62242	40S ribosomal protein S8 OS=Mus musculus OX=10090 GN=Rps8 PE=1 SV=2	0	70.995	51.9231	11	26	11	1	208	24.2	10.32	2.74946e+08	49.119	517	11
FALSE	High	Master Protein	Q3U850	Uncharacterized protein OS=Mus musculus OX=10090 GN=Rpl5 PE=2 SV=1	0	69.555	45.1178	13	28	13	1	297	34.3	9.82	1.00289e+08	17.957	271	13
FALSE	High	Master Protein	F8WHL2	Coatomer subunit alpha OS=Mus musculus OX=10090 GN=Copa PE=1 SV=1	0	69.47	18.8159	19	22	19	1	1233	139.3	7.58	1.77729e+07	0.844	335	19
FALSE	High	Master Protein	Q5FW97	Enolase 1, alpha non-neuron OS=Mus musculus OX=10090 GN=EG433182 PE=1 SV=1	0	68.884	39.1705	13	17	13	1	434	47.1	6.8	5.20461e+07	2.728	444	13
FALSE	High	Master Protein	Q8BFR5	Elongation factor Tu, mitochondrial OS=Mus musculus OX=10090 GN=Tufm PE=1 SV=1	0	68.41	32.5221	12	20	12	1	452	49.5	7.56	5.40897e+07	2.282	382	12
FALSE	High	Master Protein	Q8C605	ATP-dependent 6-phosphofructokinase OS=Mus musculus OX=10090 GN=Pfkp PE=1 SV=1	0	67.933	25.8929	14	21	11	1	784	85.5	6.89	3.43922e+07	1.456	473	14
FALSE	High	Master Protein	Q9CPY7	Cytosol aminopeptidase OS=Mus musculus OX=10090 GN=Lap3 PE=1 SV=3	0	67.824	43.1599	15	17	15	1	519	56.1	7.72	2.21048e+07	2.162	303	15
FALSE	High	Master Protein	P29341	Polyadenylate-binding protein 1 OS=Mus musculus OX=10090 GN=Pabpc1 PE=1 SV=2	0	67.752	26.1006	15	22	13	1	636	70.6	9.5	5.06569e+07	1.818	395	15
FALSE	High	Master Protein	P47753	F-actin-capping protein subunit alpha-1 OS=Mus musculus OX=10090 GN=Capza1 PE=1 SV=4	0	67.564	52.4476	9	15	7	1	286	32.9	5.55	5.09711e+07	4.08	327	9
FALSE	High	Master Protein	P68040	Receptor of activated protein C kinase 1 OS=Mus musculus OX=10090 GN=Rack1 PE=1 SV=3	0	67.222	53.6278	12	18	12	1	317	35.1	7.69	5.67469e+07	3.806	454	12
FALSE	High	Master Protein	Q3TFG3	Uncharacterized protein OS=Mus musculus OX=10090 GN=Eif4a1 PE=2 SV=1	0	67.2	42.3645	13	21	11	1	406	46.2	5.48	5.37259e+07	3.642	513	13
FALSE	High	Master Protein	Q3U561	Ribosomal protein OS=Mus musculus OX=10090 GN=Rpl10a PE=2 SV=1	0	66.429	41.0138	10	34	10	1	217	24.8	9.94	8.38385e+07	14.849	389	10
FALSE	High	Master Protein	Q5YLW3	Ribosomal protein S3 OS=Mus musculus OX=10090 GN=Rps3 PE=1 SV=1	0	66.091	72.428	18	29	18	1	243	26.7	9.66	1.72003e+08	10.288	561	18
FALSE	High	Master Protein	A0A1L1SV73	Ubiquitin carboxyl-terminal hydrolase 47 OS=Mus musculus OX=10090 GN=Usp47 PE=1 SV=1	0	63.828	15.407	16	17	16	1	1376	157.1	5.06	1.49281e+07	0.567	262	16
FALSE	High	Master Protein	P62918	60S ribosomal protein L8 OS=Mus musculus OX=10090 GN=Rpl8 PE=1 SV=2	0	63.719	35.0195	8	20	8	1	257	28	11.03	7.24191e+07	9	361	8
FALSE	High	Master Protein	Q3UBZ3	Uncharacterized protein OS=Mus musculus OX=10090 GN=Capza2 PE=2 SV=1	0	63.142	44.7552	9	17	7	1	286	33	5.85	1.02757e+08	5.31	327	9
FALSE	High	Master Protein	Q3U4U6	T-complex protein 1 subunit gamma OS=Mus musculus OX=10090 GN=Cct3 PE=1 SV=1	0	62.8	30.6422	15	22	15	1	545	60.6	6.7	5.88388e+07	1.572	382	15
FALSE	High	Master Protein	P14685	26S proteasome non-ATPase regulatory subunit 3 OS=Mus musculus OX=10090 GN=Psmd3 PE=1 SV=3	0	62.622	24.3396	11	14	11	1	530	60.7	8.44	1.60662e+07	1.285	339	11
FALSE	High	Master Protein	P14148	60S ribosomal protein L7 OS=Mus musculus OX=10090 GN=Rpl7 PE=1 SV=2	0	62.465	50	14	23	14	1	270	31.4	10.89	1.27798e+08	11.915	348	14
FALSE	High	Master Protein	A0A2S0DFH6	Anti-HIV fusion peptide monocolonal anitbody light chain vFP1.01 (Fragment) OS=Mus musculus OX=10090 PE=4 SV=1	0	61.403	73.2143	8	77	3	1	112	12.3	7.12	5.34861e+09	397.107	500	8
FALSE	High	Master Protein	Q5SQB7	MCG68069 OS=Mus musculus OX=10090 GN=Npm1 PE=1 SV=1	0	61.233	29.4521	7	14	7	1	292	32.5	4.77	5.52322e+07	4.275	178	7
FALSE	High	Master Protein	Q5EBP9	Tripartite motif-containing 28 OS=Mus musculus OX=10090 GN=Trim28 PE=2 SV=1	0	60.883	24.3405	17	21	17	1	834	88.8	5.77	2.59502e+07	1.748	299	17
FALSE	High	Master Protein	G3UY93	Valine--tRNA ligase (Fragment) OS=Mus musculus OX=10090 GN=Vars PE=1 SV=1	0	60.687	11.5023	11	15	11	1	1278	141.3	7.75	2.64246e+07	0.585	360	11
FALSE	High	Master Protein	Q544Y7	Cofilin 1, non-muscle OS=Mus musculus OX=10090 GN=Cfl1 PE=2 SV=1	0	59.684	68.6747	11	17	9	1	166	18.5	8.09	8.13203e+07	11.115	380	11
FALSE	High	Master Protein	Q8C1V4	Lysine--tRNA ligase OS=Mus musculus OX=10090 GN=Kars PE=2 SV=1	0	59.145	24.2017	13	16	13	1	595	67.8	5.94	3.4737e+07	1.955	291	13
FALSE	High	Master Protein	Q8BT90	Uncharacterized protein (Fragment) OS=Mus musculus OX=10090 GN=Rps17 PE=2 SV=1	0	58.811	53.9007	6	14	6	1	141	16.1	9.94	5.39259e+07	99	247	6
FALSE	High	Master Protein	Q3TI61	26S proteasome non-ATPase regulatory subunit 2 OS=Mus musculus OX=10090 GN=Psmd2 PE=2 SV=1	0	58.559	16.0793	12	15	12	1	908	100.2	5.2	2.53464e+07	0.778	318	12
FALSE	High	Master Protein	P84084	ADP-ribosylation factor 5 OS=Mus musculus OX=10090 GN=Arf5 PE=1 SV=2	0	58.423	53.8889	9	12	3	1	180	20.5	6.79	4.38593e+06	6.017	265	9
FALSE	High	Master Protein	F7AEH4	40S ribosomal protein S12 OS=Mus musculus OX=10090 GN=Rps12 PE=1 SV=1	0	57.305	40.146	4	14	4	1	137	15.2	8.35	5.98368e+07	25.827	428	4
FALSE	High	Master Protein	P80315	T-complex protein 1 subunit delta OS=Mus musculus OX=10090 GN=Cct4 PE=1 SV=3	0	57.162	29.4991	13	15	12	1	539	58	8.02	4.39789e+07	1.336	382	13
FALSE	High	Master Protein	P62806	Histone H4 OS=Mus musculus OX=10090 GN=Hist1h4a PE=1 SV=2	0	56.898	52.4272	7	17	7	1	103	11.4	11.36	1.20784e+08	145.78	423	7
FALSE	High	Master Protein	Q80V08	Rpl17 protein (Fragment) OS=Mus musculus OX=10090 GN=Rpl17 PE=2 SV=1	0	56.805	39.6907	7	16	7	1	194	22.4	10.33	1.12993e+08	24.119	271	7
FALSE	High	Master Protein	Q8BMR3	Dolichyl-diphosphooligosaccharide--protein glycosyltransferase subunit 1 OS=Mus musculus OX=10090 GN=Rpn1 PE=2 SV=1	0	56.71	27.1382	12	13	12	1	608	68.5	6.46	2.7417e+07	1.075	275	12
FALSE	High	Master Protein	Q58DZ3	MCG20799 OS=Mus musculus OX=10090 GN=Rpl30 PE=1 SV=1	0	56.181	66.087	7	13	7	1	115	12.8	9.63	1.30174e+08	22.714	449	7
FALSE	High	Master Protein	Q3UNG3	Uncharacterized protein OS=Mus musculus OX=10090 GN=Ifit1 PE=2 SV=1	0	55.853	23.1102	8	13	8	1	463	53.7	7.52	1.95272e+07	1.512	228	8
FALSE	High	Master Protein	Q91V55	40S ribosomal protein S5 OS=Mus musculus OX=10090 GN=Rps5 PE=1 SV=1	0	55.693	41.6667	8	14	8	1	204	22.9	9.72	6.50743e+07	18.953	308	8
FALSE	High	Master Protein	P62983	Ubiquitin-40S ribosomal protein S27a OS=Mus musculus OX=10090 GN=Rps27a PE=1 SV=2	0	55.686	55.7692	9	16	9	1	156	17.9	9.64	2.63035e+08	17.738	286	9
FALSE	High	Master Protein	Q3TIV3	Poly [ADP-ribose] polymerase OS=Mus musculus OX=10090 GN=Parp1 PE=2 SV=1	0	55.044	18.7377	13	14	13	1	1014	112.6	8.95	2.98964e+07	0.682	310	13
FALSE	High	Master Protein	Q3TI05	Chaperonin containing Tcp1, subunit 6a (Zeta) OS=Mus musculus OX=10090 GN=Cct6a PE=2 SV=1	0	54.464	32.58	12	17	12	1	531	58	7.08	3.40647e+07	2.047	250	12
FALSE	High	Master Protein	P17751	Triosephosphate isomerase OS=Mus musculus OX=10090 GN=Tpi1 PE=1 SV=4	0	54.393	47.4916	10	12	10	1	299	32.2	5.74	6.25373e+07	3.281	323	10
FALSE	High	Master Protein	P35979	60S ribosomal protein L12 OS=Mus musculus OX=10090 GN=Rpl12 PE=1 SV=2	0	54.255	47.8788	6	17	6	1	165	17.8	9.42	1.53355e+08	5.579	519	6
FALSE	High	Master Protein	Q3TFF0	Uncharacterized protein OS=Mus musculus OX=10090 GN=Dnaja2 PE=2 SV=1	0	53.984	26.9417	9	14	9	1	412	45.7	6.35	3.43208e+07	2.481	296	9
FALSE	High	Master Protein	Q8C7S2	Uncharacterized protein OS=Mus musculus OX=10090 GN=Lima1 PE=2 SV=1	0	53.956	16.7331	11	15	11	1	753	84	6.6	2.90929e+07	0.995	355	11
FALSE	High	Master Protein	Q3TVV6	Uncharacterized protein OS=Mus musculus OX=10090 GN=Hnrnpu PE=2 SV=1	0	53.749	19.375	13	16	13	1	800	87.9	6.24	5.30477e+07	1.192	263	13
FALSE	High	Master Protein	P61750	ADP-ribosylation factor 4 OS=Mus musculus OX=10090 GN=Arf4 PE=1 SV=2	0	53.292	39.4444	7	9	2	1	180	20.4	7.14	7.82161e+06	4.623	254	7
FALSE	High	Master Protein	Q3UI57	DNA helicase OS=Mus musculus OX=10090 GN=Mcm3 PE=1 SV=1	0	52.707	23.8916	12	12	12	1	812	91.5	5.55	3.13464e+07	0.638	301	12
FALSE	High	Master Protein	Q61553	Fascin OS=Mus musculus OX=10090 GN=Fscn1 PE=1 SV=4	0	52.017	31.2373	13	16	13	1	493	54.5	6.89	3.99263e+07	2.562	263	13
FALSE	High	Master Protein	B2CY77	Laminin receptor (Fragment) OS=Mus musculus OX=10090 GN=Rpsa PE=2 SV=1	0	51.712	38.6441	7	10	7	1	295	32.8	4.87	4.2474e+07	2.981	381	7
FALSE	High	Master Protein	A0A1Y7VKY1	MCG116671 OS=Mus musculus OX=10090 GN=Gm11361 PE=3 SV=1	0	51.118	50	10	18	10	1	152	17.7	10.86	1.69682e+08	13.678	442	10
FALSE	High	Master Protein	P12382	ATP-dependent 6-phosphofructokinase, liver type OS=Mus musculus OX=10090 GN=Pfkl PE=1 SV=4	0	50.83	16.1538	9	12	5	1	780	85.3	7.17	1.63853e+07	0.778	287	9
FALSE	High	Master Protein	Q3TVK4	Uncharacterized protein OS=Mus musculus OX=10090 GN=Capzb PE=2 SV=1	0	49.775	38.9706	10	17	10	1	272	30.6	5.81	4.62686e+07	3.281	328	10
FALSE	High	Master Protein	Q5BLJ7	MCG10205 OS=Mus musculus OX=10090 GN=Rps13 PE=1 SV=1	0	49.721	43.7086	8	18	8	1	151	17.2	10.54	2.92927e+08	14.199	402	8
FALSE	High	Master Protein	Q9D8N0	Elongation factor 1-gamma OS=Mus musculus OX=10090 GN=Eef1g PE=1 SV=3	0	49.371	22.1968	11	18	11	1	437	50	6.74	3.61924e+07	2.433	272	11
FALSE	High	Master Protein	P60335	Poly(rC)-binding protein 1 OS=Mus musculus OX=10090 GN=Pcbp1 PE=1 SV=1	0	49.33	38.4831	9	16	7	1	356	37.5	7.09	3.48253e+07	3.642	288	9
FALSE	High	Master Protein	Q3TL71	Uncharacterized protein OS=Mus musculus OX=10090 GN=Hnrnpk PE=2 SV=1	0	49.037	32.3276	11	14	11	1	464	51	5.45	6.17955e+07	1.593	314	11
FALSE	High	Master Protein	P80316	T-complex protein 1 subunit epsilon OS=Mus musculus OX=10090 GN=Cct5 PE=1 SV=1	0	48.922	21.4418	9	12	8	1	541	59.6	6.02	2.69321e+07	1.154	218	9
FALSE	High	Master Protein	A0A2S0DFH3	Anti-HIV fusion peptide monocolonal anitbody light chain vFP3.01 (Fragment) OS=Mus musculus OX=10090 PE=4 SV=1	0	48.901	38.3929	4	49	1	1	112	12.3	8.46	6.78629e+07	45.416	1722	4
FALSE	High	Master Protein	Q9Z2X1	Heterogeneous nuclear ribonucleoprotein F OS=Mus musculus OX=10090 GN=Hnrnpf PE=1 SV=3	0	48.749	28.9157	9	15	7	1	415	45.7	5.49	2.43629e+07	2.325	326	9
FALSE	High	Master Protein	Q52KC3	DNA helicase OS=Mus musculus OX=10090 GN=Mcm5 PE=1 SV=1	0	48.537	19.4823	11	13	11	1	734	82.4	8.29	2.88754e+07	0.695	340	11
FALSE	High	Master Protein	P62245	40S ribosomal protein S15a OS=Mus musculus OX=10090 GN=Rps15a PE=1 SV=2	0	48.497	64.6154	8	17	8	1	130	14.8	10.13	1.10351e+08	7.111	425	8
FALSE	High	Master Protein	Q9CXW4	60S ribosomal protein L11 OS=Mus musculus OX=10090 GN=Rpl11 PE=1 SV=4	0	48.405	67.4157	10	16	10	1	178	20.2	9.6	1.87473e+08	20.544	399	10
FALSE	High	Master Protein	Q8C845	EF-hand domain-containing protein D2 OS=Mus musculus OX=10090 GN=Efhd2 PE=1 SV=1	0	48.375	40.8333	10	12	10	1	240	26.8	5.14	2.608e+07	3.437	362	10
FALSE	High	Master Protein	A2AM97	Ribosomal protein 10 OS=Mus musculus OX=10090 GN=RP23-436K3.4-001 PE=4 SV=1	0	47.529	32.243	6	15	6	1	214	24.6	10.08	7.99734e+07	6.017	418	6
FALSE	High	Master Protein	Q8BU30	Isoleucine--tRNA ligase, cytoplasmic OS=Mus musculus OX=10090 GN=Iars PE=1 SV=2	0	46.975	14.0254	15	17	15	1	1262	144.2	6.55	2.55993e+07	0.693	223	15
FALSE	High	Master Protein	O70503	Very-long-chain 3-oxoacyl-CoA reductase OS=Mus musculus OX=10090 GN=Hsd17b12 PE=1 SV=1	0	46.854	33.3333	9	11	9	1	312	34.7	9.52	2.9159e+07	2.793	243	9
FALSE	High	Master Protein	P80313	T-complex protein 1 subunit eta OS=Mus musculus OX=10090 GN=Cct7 PE=1 SV=1	0	46.576	28.125	12	13	12	1	544	59.6	7.84	1.75361e+07	1.352	240	12
FALSE	High	Master Protein	Q3UAD6	Heat shock protein 90kDa beta (Grp94), member 1 OS=Mus musculus OX=10090 GN=Hsp90b1 PE=1 SV=1	0	46.471	13.4663	9	12	7	1	802	92.4	4.82	1.76711e+07	0.695	273	9
FALSE	High	Master Protein	Q6PCP0	DEAD (Asp-Glu-Ala-Asp) box polypeptide 21 OS=Mus musculus OX=10090 GN=Ddx21 PE=2 SV=1	0	45.946	13.866	10	12	10	1	851	93.5	9.09	4.86748e+07	0.628	270	10
FALSE	High	Master Protein	O70569	Ribosomal protein S14 OS=Mus musculus OX=10090 GN=rps14 PE=3 SV=1	0	44.26	38.4106	7	13	7	1	151	16.3	10.13	7.28614e+07	12.895	340	7
FALSE	High	Master Protein	Q8CFE4	SCY1-like protein 2 OS=Mus musculus OX=10090 GN=Scyl2 PE=1 SV=1	0	44.165	13.0108	9	14	9	1	930	103.3	8.02	3.16089e+07	0.734	340	9
FALSE	High	Master Protein	Q64524	Histone H2B type 2-E OS=Mus musculus OX=10090 GN=Hist2h2be PE=1 SV=3	0	43.989	39.6825	5	12	5	1	126	14	10.32	1.12544e+08	5.579	383	5
FALSE	High	Master Protein	P99027	60S acidic ribosomal protein P2 OS=Mus musculus OX=10090 GN=Rplp2 PE=1 SV=3	0	43.937	71.3043	5	10	5	1	115	11.6	4.54	7.18686e+07	20.544	269	5
FALSE	High	Master Protein	P05202	Aspartate aminotransferase, mitochondrial OS=Mus musculus OX=10090 GN=Got2 PE=1 SV=1	0	43.594	23.0233	7	9	7	1	430	47.4	9	4.52914e+07	1.043	230	7
FALSE	High	Master Protein	P62137	Serine/threonine-protein phosphatase PP1-alpha catalytic subunit OS=Mus musculus OX=10090 GN=Ppp1ca PE=1 SV=1	0	43.454	26.0606	7	10	3	1	330	37.5	6.33	1.33881e+07	2.162	247	7
FALSE	High	Master Protein	Q3TF87	Uncharacterized protein OS=Mus musculus OX=10090 GN=Dars PE=2 SV=1	0	43.39	28.3433	10	13	10	1	501	57.1	6.49	5.87444e+07	1.031	227	10
FALSE	High	Master Protein	O08553	Dihydropyrimidinase-related protein 2 OS=Mus musculus OX=10090 GN=Dpysl2 PE=1 SV=2	0	43.079	23.6014	8	10	5	1	572	62.2	6.38	1.39565e+07	0.968	207	8
FALSE	High	Master Protein	Q6ZQ38	Cullin-associated NEDD8-dissociated protein 1 OS=Mus musculus OX=10090 GN=Cand1 PE=1 SV=2	0	42.766	10.1626	9	11	9	1	1230	136.2	5.78	1.72921e+07	0.422	201	9
FALSE	High	Master Protein	Q4FZE6	40S ribosomal protein S7 OS=Mus musculus OX=10090 GN=Rps7 PE=2 SV=1	0	42.467	52.0619	8	12	8	1	194	22.1	10.1	1.18837e+08	7.111	172	8
FALSE	High	Master Protein	Q5FWI9	Adaptor protein complex AP-2, mu1 OS=Mus musculus OX=10090 GN=Ap2m1 PE=1 SV=1	0	42.347	31.954	12	13	12	1	435	49.6	9.54	1.60795e+07	1.807	247	12
FALSE	High	Master Protein	Q7TPV4	Myb-binding protein 1A OS=Mus musculus OX=10090 GN=Mybbp1a PE=1 SV=2	0	42.144	11.0119	12	14	12	1	1344	151.9	8.95	1.94154e+07	0.454	178	12
FALSE	High	Master Protein	P63101	14-3-3 protein zeta/delta OS=Mus musculus OX=10090 GN=Ywhaz PE=1 SV=1	0	42.047	44.0816	9	11	6	1	245	27.8	4.79	1.68843e+07	2.36	295	9
FALSE	High	Master Protein	P28656	Nucleosome assembly protein 1-like 1 OS=Mus musculus OX=10090 GN=Nap1l1 PE=1 SV=2	0	41.384	22.5064	7	9	7	1	391	45.3	4.46	3.65328e+07	2.981	203	7
FALSE	High	Master Protein	Q61584	Fragile X mental retardation syndrome-related protein 1 OS=Mus musculus OX=10090 GN=Fxr1 PE=1 SV=2	0	41.311	12.4077	7	8	5	1	677	76.2	6.98	1.48136e+07	0.535	279	7
FALSE	High	Master Protein	Q3U1C2	RuvB-like helicase OS=Mus musculus OX=10090 GN=Ruvbl1 PE=1 SV=1	0	40.96	28.0702	9	11	9	1	456	50.2	6.42	2.79335e+07	1.61	289	9
FALSE	High	Master Protein	P17879	Heat shock 70 kDa protein 1B OS=Mus musculus OX=10090 GN=Hspa1b PE=1 SV=3	0	40.942	12.6168	6	22	1	1	642	70.1	5.72		0.833	533	6
FALSE	High	Master Protein	Q91VR5	ATP-dependent RNA helicase DDX1 OS=Mus musculus OX=10090 GN=Ddx1 PE=1 SV=1	0	40.09	21.3514	10	10	10	1	740	82.4	7.21	1.34639e+07	0.632	119	10
FALSE	High	Master Protein	B2CSK2	Heat shock protein 1-like protein OS=Mus musculus OX=10090 PE=3 SV=1	0	39.992	10.2964	6	24	1	1	641	70.6	6.24		0.778	648	6
FALSE	High	Master Protein	P62141	Serine/threonine-protein phosphatase PP1-beta catalytic subunit OS=Mus musculus OX=10090 GN=Ppp1cb PE=1 SV=3	0	39.99	32.4159	8	10	4	1	327	37.2	6.19	1.28e+07	2.162	187	8
FALSE	High	Master Protein	P62827	GTP-binding nuclear protein Ran OS=Mus musculus OX=10090 GN=Ran PE=1 SV=3	0	39.968	40.2778	8	10	8	1	216	24.4	7.49	2.85135e+07	7.111	185	8
FALSE	High	Master Protein	P47963	60S ribosomal protein L13 OS=Mus musculus OX=10090 GN=Rpl13 PE=1 SV=3	0	39.905	36.4929	9	19	9	1	211	24.3	11.55	1.73231e+08	7.483	390	9
FALSE	High	Master Protein	P62751	60S ribosomal protein L23a OS=Mus musculus OX=10090 GN=Rpl23a PE=1 SV=1	0	39.893	40.3846	8	14	8	1	156	17.7	10.45	1.61992e+08	15.681	332	8
FALSE	High	Master Protein	P62830	60S ribosomal protein L23 OS=Mus musculus OX=10090 GN=Rpl23 PE=1 SV=1	0	39.831	37.1429	4	14	4	1	140	14.9	10.51	2.06729e+08	6.943	194	4
FALSE	High	Master Protein	Q8VDN2	Sodium/potassium-transporting ATPase subunit alpha-1 OS=Mus musculus OX=10090 GN=Atp1a1 PE=1 SV=1	0	39.732	16.8133	11	13	11	1	1023	112.9	5.45	1.68233e+07	0.653	180	11
FALSE	High	Master Protein	P43275	Histone H1.1 OS=Mus musculus OX=10090 GN=Hist1h1a PE=1 SV=2	0	39.608	23.9437	5	9	3	1	213	21.8	10.93	3.27859e+07	5.31	216	5
FALSE	High	Master Protein	Q3TJ01	tRNA-splicing ligase RtcB homolog OS=Mus musculus OX=10090 GN=Rtcb PE=2 SV=1	0	39.557	25.3465	8	8	8	1	505	55.2	7.23	1.60107e+07	0.848	193	8
FALSE	High	Master Protein	Q91VC3	Eukaryotic initiation factor 4A-III OS=Mus musculus OX=10090 GN=Eif4a3 PE=1 SV=3	0	39.523	28.9538	10	15	8	1	411	46.8	6.73	1.12555e+07	2.02	195	10
FALSE	High	Master Protein	Q3U741	DEAD (Asp-Glu-Ala-Asp) box polypeptide 17, isoform CRA_a OS=Mus musculus OX=10090 GN=Ddx17 PE=1 SV=1	0	39.522	17.1779	9	19	3	1	652	72.5	8.68	4.48025e+06	1.154	368	9
FALSE	High	Master Protein	Q8C266	Ras-related protein Rab-5C OS=Mus musculus OX=10090 GN=Rab5c PE=1 SV=1	0	39.275	41.453	8	9	8	1	234	25.3	8.16	1.6488e+07	3.394	251	8
FALSE	High	Master Protein	Q6P1J1	Crmp1 protein OS=Mus musculus OX=10090 GN=Crmp1 PE=1 SV=1	0	38.972	15.0146	7	9	5	1	686	74.2	6.81	2.06209e+07	0.679	257	7
FALSE	High	Master Protein	Q3UD06	ATP synthase subunit gamma OS=Mus musculus OX=10090 GN=Atp5c1 PE=1 SV=1	0	38.948	30.2013	10	15	10	1	298	32.9	9.01	7.59925e+07	3.642	306	10
FALSE	High	Master Protein	Q32P04	Keratin 5 OS=Mus musculus OX=10090 GN=Krt5 PE=1 SV=2	0	38.918	11.3793	10	16	2	1	580	61.7	7.75	1.24369e+07	1.297	280	10
FALSE	High	Master Protein	Q3UZG3	Uncharacterized protein OS=Mus musculus OX=10090 GN=Hnrnpa3 PE=2 SV=1	0	38.791	23.7467	9	11	8	1	379	39.7	9.1	3.70587e+07	2.162	187	9
FALSE	High	Master Protein	Q5BLK1	40S ribosomal protein S6 OS=Mus musculus OX=10090 GN=Rps6 PE=1 SV=1	0	38.417	16.8675	4	21	4	1	249	28.7	10.84	1.87429e+08	3.125	605	4
FALSE	High	Master Protein	P61222	ATP-binding cassette sub-family E member 1 OS=Mus musculus OX=10090 GN=Abce1 PE=1 SV=1	0	37.91	19.1987	8	8	8	1	599	67.3	8.34	1.90582e+07	0.668	172	8
FALSE	High	Master Protein	Q6ZQ61	MCG121979, isoform CRA_c (Fragment) OS=Mus musculus OX=10090 GN=Matr3 PE=2 SV=1	0	37.87	13.8498	8	11	8	1	852	95.2	6.27	2.8596e+07	0.677	127	8
FALSE	High	Master Protein	P63242	Eukaryotic translation initiation factor 5A-1 OS=Mus musculus OX=10090 GN=Eif5a PE=1 SV=2	0	37.758	48.0519	6	7	6	1	154	16.8	5.24	3.17853e+07	6.499	203	6
FALSE	High	Master Protein	A0A1S6GWH1	Uncharacterized protein OS=Mus musculus OX=10090 GN=Psmc5 PE=2 SV=1	0	37.291	24.2788	7	8	7	1	416	46.6	7.88	2.30359e+07	0.887	218	7
FALSE	High	Master Protein	Q8CAQ8	MICOS complex subunit Mic60 OS=Mus musculus OX=10090 GN=Immt PE=1 SV=1	0	37.198	12.2853	6	8	6	1	757	83.8	6.61	1.82229e+07	0.389	235	6
FALSE	High	Master Protein	Q9CZD3	Glycine--tRNA ligase OS=Mus musculus OX=10090 GN=Gars PE=1 SV=1	0	37.091	12.62	7	9	7	1	729	81.8	6.65	1.80622e+07	0.501	161	7
FALSE	High	Master Protein	Q3TK29	Uncharacterized protein OS=Mus musculus OX=10090 GN=Trap1 PE=2 SV=1	0	36.309	10.0567	5	10	4	1	706	80.1	6.68	1.11977e+08	0.311	415	5
FALSE	High	Master Protein	P63325	40S ribosomal protein S10 OS=Mus musculus OX=10090 GN=Rps10 PE=1 SV=1	0	36.042	32.7273	4	7	4	1	165	18.9	10.15	7.08092e+07	2.455	194	4
FALSE	High	Master Protein	Q3TE63	Peptidyl-prolyl cis-trans isomerase OS=Mus musculus OX=10090 GN=Ppia PE=2 SV=1	0	35.808	40.2439	7	14	7	1	164	17.9	7.9	5.1207e+07	4.179	270	7
FALSE	High	Master Protein	P02535	Keratin, type I cytoskeletal 10 OS=Mus musculus OX=10090 GN=Krt10 PE=1 SV=3	0	35.755	13.5088	9	13	5	1	570	57.7	5.11	1.46391e+08	1.471	467	9
FALSE	High	Master Protein	Q9DB79	Uncharacterized protein OS=Mus musculus OX=10090 GN=Rps11 PE=2 SV=1	0	35.694	54.8193	11	16	11	1	166	19.4	10.14	7.63783e+07	13.678	165	11
FALSE	High	Master Protein	Q3TIA9	Uncharacterized protein OS=Mus musculus OX=10090 GN=Asns PE=2 SV=1	0	34.978	20.1426	9	12	9	1	561	64.4	6.65	2.89326e+07	1.021	173	9
FALSE	High	Master Protein	Q5SW83	ARP2 actin-related protein 2 homolog (Yeast) OS=Mus musculus OX=10090 GN=Actr2 PE=1 SV=1	0	34.81	26.3959	8	9	8	1	394	44.7	6.74	2.46726e+07	1.565	167	8
FALSE	High	Master Protein	Q8QZT1	Acetyl-CoA acetyltransferase, mitochondrial OS=Mus musculus OX=10090 GN=Acat1 PE=1 SV=1	0	34.59	26.1792	8	9	8	1	424	44.8	8.51	2.83518e+07	1.291	211	8
FALSE	High	Master Protein	Q3UK83	Uncharacterized protein OS=Mus musculus OX=10090 GN=Hnrnpa1 PE=2 SV=1	0	34.494	25.2011	8	10	6	1	373	38.8	9.13	3.27217e+07	2.162	163	8
FALSE	High	Master Protein	E9QNN1	ATP-dependent RNA helicase A OS=Mus musculus OX=10090 GN=Dhx9 PE=1 SV=1	0	34.243	6.79191	8	11	8	1	1384	149.6	6.83	1.64305e+07	0.338	138	8
FALSE	High	Master Protein	G5E924	Heterogeneous nuclear ribonucleoprotein L (Fragment) OS=Mus musculus OX=10090 GN=Hnrnpl PE=1 SV=1	0	34.09	15.122	7	8	7	1	615	66.9	8.18	1.88681e+07	0.748	155	7
FALSE	High	Master Protein	Q3TG93	Uncharacterized protein OS=Mus musculus OX=10090 GN=Ssb PE=2 SV=1	0	33.887	21.2048	7	9	7	1	415	47.7	9.77	2.30592e+07	0.995	158	7
FALSE	High	Master Protein	Q9EPL8	Importin-7 OS=Mus musculus OX=10090 GN=Ipo7 PE=1 SV=2	0	33.749	11.368	9	9	9	1	1038	119.4	4.82	1.61583e+07	0.526	189	9
FALSE	High	Master Protein	Q3UXP2	RuvB-like helicase OS=Mus musculus OX=10090 GN=Ruvbl2 PE=2 SV=1	0	33.656	22.6782	9	12	9	1	463	51.1	5.64	1.56188e+07	1.043	220	9
FALSE	High	Master Protein	F2Z456	NADH-cytochrome b5 reductase OS=Mus musculus OX=10090 GN=Cyb5r3 PE=1 SV=1	0	33.559	21.7252	6	9	6	1	313	34.9	9.1	2.27948e+07	1.404	206	6
FALSE	High	Master Protein	Q8BGZ7	Keratin, type II cytoskeletal 75 OS=Mus musculus OX=10090 GN=Krt75 PE=1 SV=1	0	33.066	13.4301	9	13	2	1	551	59.7	8.31	1.22502e+07	0.896	227	9
FALSE	High	Master Protein	E9Q555	E3 ubiquitin-protein ligase RNF213 OS=Mus musculus OX=10090 GN=Rnf213 PE=1 SV=2	0	32.941	2.42624	9	9	9	1	5152	584.4	6.8	8.96448e+06	0.068	160	9
FALSE	High	Master Protein	P35550	rRNA 2'-O-methyltransferase fibrillarin OS=Mus musculus OX=10090 GN=Fbl PE=1 SV=2	0	32.922	25.0765	5	7	5	1	327	34.3	10.24	2.2402e+07	0.905	188	5
FALSE	High	Master Protein	F6VW30	14-3-3 protein theta (Fragment) OS=Mus musculus OX=10090 GN=Ywhaq PE=1 SV=1	0	32.719	31.3531	8	10	5	1	303	34.3	6.38	1.06904e+07	1.565	240	8
FALSE	High	Master Protein	Q9CVB6	Actin-related protein 2/3 complex subunit 2 OS=Mus musculus OX=10090 GN=Arpc2 PE=1 SV=3	0	32.714	34.6667	8	12	8	1	300	34.3	7.36	2.19999e+07	2.008	164	8
FALSE	High	Master Protein	Q6ZPT2	MKIAA1352 protein (Fragment) OS=Mus musculus OX=10090 GN=Lars PE=2 SV=1	0	32.444	8.09917	7	7	7	1	1210	137.7	7.3	9.97287e+06	0.277	173	7
FALSE	High	Master Protein	Q3TGW0	Uncharacterized protein OS=Mus musculus OX=10090 GN=Actr3 PE=2 SV=1	0	32.008	27.0335	10	11	10	1	418	47.3	5.92	2.30009e+07	2.008	173	10
FALSE	High	Master Protein	Q9CQK2	40S ribosomal protein S24 OS=Mus musculus OX=10090 GN=Rps24 PE=2 SV=1	0	31.545	35.0746	5	8	5	1	134	15.5	10.8	9.46569e+07	12.895	194	5
FALSE	High	Master Protein	Q58EW0	MCG132477, isoform CRA_a OS=Mus musculus OX=10090 GN=Rpl18 PE=1 SV=1	0	31.303	44.1489	8	11	8	1	188	21.6	11.78	1.69601e+08	9	305	8
FALSE	High	Master Protein	Q3U7D2	Ribosomal protein L15 OS=Mus musculus OX=10090 GN=Rpl15 PE=2 SV=1	0	31.232	39.7059	8	12	8	1	204	24.1	11.62	4.59596e+07	4.179	240	8
FALSE	High	Master Protein	Q3UIJ2	Uncharacterized protein OS=Mus musculus OX=10090 GN=Eif2s3x PE=2 SV=1	0	31.212	19.0678	6	8	6	1	472	51.1	8.4	1.70003e+07	1.154	151	6
FALSE	High	Master Protein	P26369	Splicing factor U2AF 65 kDa subunit OS=Mus musculus OX=10090 GN=U2af2 PE=1 SV=3	0	31.207	13.2632	6	6	6	1	475	53.5	9.09	1.51882e+07	0.931	130	6
FALSE	High	Master Protein	A6H663	BCL2-associated athanogene 3 OS=Mus musculus OX=10090 GN=Bag3 PE=2 SV=1	0	31.18	14.0381	8	9	8	1	577	61.8	7.44	1.57065e+07	0.751	225	8
FALSE	High	Master Protein	O35286	Pre-mRNA-splicing factor ATP-dependent RNA helicase DHX15 OS=Mus musculus OX=10090 GN=Dhx15 PE=1 SV=2	0	30.893	9.43396	6	9	6	1	795	90.9	7.46	2.4836e+07	0.506	263	6
FALSE	High	Master Protein	Q9DCL9	Multifunctional protein ADE2 OS=Mus musculus OX=10090 GN=Paics PE=1 SV=4	0	30.573	24.4706	8	10	8	1	425	47	7.23	2.22544e+07	1.043	214	8
FALSE	High	Master Protein	P62717	60S ribosomal protein L18a OS=Mus musculus OX=10090 GN=Rpl18a PE=1 SV=1	0	30.559	32.3864	7	12	7	1	176	20.7	10.71	7.99284e+07	4.179	159	7
FALSE	High	Master Protein	P50516	V-type proton ATPase catalytic subunit A OS=Mus musculus OX=10090 GN=Atp6v1a PE=1 SV=2	0	30.383	20.2593	9	10	9	1	617	68.3	5.58	1.00832e+07	0.701	207	9
FALSE	High	Master Protein	P61358	60S ribosomal protein L27 OS=Mus musculus OX=10090 GN=Rpl27 PE=1 SV=2	0	30.277	48.5294	6	17	6	1	136	15.8	10.56	1.98909e+08	30.623	318	6
FALSE	High	Master Protein	B2RTP7	Krt2 protein OS=Mus musculus OX=10090 GN=Krt2 PE=2 SV=1	0	30.153	9.6181	8	11	5	1	707	70.9	8.06	4.03717e+07	0.585	196	8
FALSE	High	Master Protein	Q3THH1	Uncharacterized protein OS=Mus musculus OX=10090 GN=Pdia6 PE=2 SV=1	0	30.062	11.9101	4	6	4	1	445	48.6	5.19	1.69815e+07	0.638	194	4
FALSE	High	Master Protein	Q571M2	MKIAA4025 protein (Fragment) OS=Mus musculus OX=10090 GN=Hspa4 PE=2 SV=1	0	29.888	10	7	7	5	1	930	103.2	5.88	1.79921e+07	0.297	177	7
FALSE	High	Master Protein	P19253	60S ribosomal protein L13a OS=Mus musculus OX=10090 GN=Rpl13a PE=1 SV=4	0	29.727	36.4532	8	14	8	1	203	23.4	11.02	1.18208e+08	2.875	195	8
FALSE	High	Master Protein	P35700	Peroxiredoxin-1 OS=Mus musculus OX=10090 GN=Prdx1 PE=1 SV=1	0	29.701	48.7437	9	15	7	1	199	22.2	8.12	9.93423e+07	3.394	236	9
FALSE	High	Master Protein	P70168	Importin subunit beta-1 OS=Mus musculus OX=10090 GN=Kpnb1 PE=1 SV=2	0	29.69	8.6758	5	7	5	1	876	97.1	4.78	1.32092e+07	0.442	137	5
FALSE	High	Master Protein	Q8BH59	Calcium-binding mitochondrial carrier protein Aralar1 OS=Mus musculus OX=10090 GN=Slc25a12 PE=1 SV=1	0	29.102	13.8848	6	7	6	1	677	74.5	8.25	1.55477e+07	0.482	96	6
FALSE	High	Master Protein	P62911	60S ribosomal protein L32 OS=Mus musculus OX=10090 GN=Rpl32 PE=1 SV=2	0	28.897	41.4815	6	10	6	1	135	15.9	11.33	3.69666e+07	9	196	6
FALSE	High	Master Protein	Q3UW40	Uncharacterized protein OS=Mus musculus OX=10090 GN=Rpl24 PE=2 SV=1	0	28.799	35.625	7	13	7	1	160	18.2	11.05	1.5706e+08	5.579	308	7
FALSE	High	Master Protein	Q8CI43	Myosin light chain 6B OS=Mus musculus OX=10090 GN=Myl6b PE=1 SV=1	0	28.646	34.7826	7	8	6	1	207	22.7	5.53	3.06844e+07	2.415	175	7
FALSE	High	Master Protein	Q6ZQ58	La-related protein 1 OS=Mus musculus OX=10090 GN=Larp1 PE=1 SV=3	0	28.466	6.99627	5	7	5	1	1072	121.1	8.79	1.20765e+07	0.263	186	5
FALSE	High	Master Protein	P08030	Adenine phosphoribosyltransferase OS=Mus musculus OX=10090 GN=Aprt PE=1 SV=2	0	28.301	57.7778	7	10	7	1	180	19.7	6.79	4.6656e+07	2.162	159	7
FALSE	High	Master Protein	P48722	Heat shock 70 kDa protein 4L OS=Mus musculus OX=10090 GN=Hspa4l PE=1 SV=2	0	28.1	10.3819	6	6	5	1	838	94.3	5.74	1.41591e+07	0.259	194	6
FALSE	High	Master Protein	Q3UZG4	Aminoacyl tRNA synthase complex-interacting multifunctional protein 1 OS=Mus musculus OX=10090 GN=Aimp1 PE=1 SV=1	0	28.03	33.2288	6	7	6	1	319	35.1	8.57	2.9536e+07	1.448	81	6
FALSE	High	Master Protein	Q61171	Peroxiredoxin-2 OS=Mus musculus OX=10090 GN=Prdx2 PE=1 SV=3	0	27.927	39.3939	8	9	8	1	198	21.8	5.41	3.38412e+07	4.337	221	8
FALSE	High	Master Protein	Q9CWK0	Uncharacterized protein OS=Mus musculus OX=10090 GN=Rpl14 PE=2 SV=1	0	27.759	23.7885	5	11	5	1	227	26.3	11.9	1.35821e+08	2.455	418	5
FALSE	High	Master Protein	A0A1S6GWH5	Uncharacterized protein OS=Mus musculus OX=10090 GN=Uba1 PE=2 SV=1	0	27.484	8.31843	7	7	7	1	1118	124.2	5.99	1.51473e+07	0.297	151	7
FALSE	High	Master Protein	Q5SWZ5	Myosin phosphatase Rho-interacting protein OS=Mus musculus OX=10090 GN=Mprip PE=1 SV=1	0	27.391	4.40723	7	8	7	1	2269	257.1	5.59	9.47567e+06	0.145	135	7
FALSE	High	Master Protein	Q3TZ32	Uncharacterized protein OS=Mus musculus OX=10090 GN=Aars PE=2 SV=1	0	27.344	10.8471	8	8	8	1	968	106.8	5.67	1.52126e+07	0.374	185	8
FALSE	High	Master Protein	P20918	Plasminogen OS=Mus musculus OX=10090 GN=Plg PE=1 SV=3	0	27.324	9.85222	7	11	7	1	812	90.7	6.6	1.94967e+07	0.456	171	7
FALSE	High	Master Protein	O35226	26S proteasome non-ATPase regulatory subunit 4 OS=Mus musculus OX=10090 GN=Psmd4 PE=1 SV=1	0	26.94	25.5319	8	9	8	1	376	40.7	4.79	4.26102e+07	2.415	150	8
FALSE	High	Master Protein	Q5CZY9	Rps16 protein OS=Mus musculus OX=10090 GN=Rps16 PE=2 SV=1	0	26.857	37.2093	7	15	7	1	172	19.3	10.2	2.39806e+08	2.981	335	7
FALSE	High	Master Protein	Q545V8	Uncharacterized protein OS=Mus musculus OX=10090 GN=Csnk2a2 PE=1 SV=1	0	26.812	22.8571	7	10	6	1	350	41.2	8.56	1.92529e+07	1.228	103	7
FALSE	High	Master Protein	P14115	60S ribosomal protein L27a OS=Mus musculus OX=10090 GN=Rpl27a PE=1 SV=5	0	26.505	37.1622	6	12	6	1	148	16.6	11.12	8.29974e+07	12.335	123	6
FALSE	High	Master Protein	Q61990	Poly(rC)-binding protein 2 OS=Mus musculus OX=10090 GN=Pcbp2 PE=1 SV=1	0	26.432	22.6519	6	10	3	1	362	38.2	6.79	2.69851e+07	1.818	134	6
FALSE	High	Master Protein	P46660	Alpha-internexin OS=Mus musculus OX=10090 GN=Ina PE=1 SV=3	0	26.277	17.3653	8	10	7	1	501	55.3	5.4	1.25416e+07	0.751	172	8
FALSE	High	Master Protein	Q3TKG4	Uncharacterized protein (Fragment) OS=Mus musculus OX=10090 GN=Psmc3 PE=2 SV=1	0	26.231	17.9283	6	7	6	1	502	55.6	5.24	1.72911e+07	0.682	83	6
FALSE	High	Master Protein	Q8VED5	Keratin, type II cytoskeletal 79 OS=Mus musculus OX=10090 GN=Krt79 PE=1 SV=2	0	26.006	6.77966	5	13	1	1	531	57.5	7.69	2.14089e+08	0.693	301	5
FALSE	High	Master Protein	E9PVA8	eIF-2-alpha kinase activator GCN1 OS=Mus musculus OX=10090 GN=Gcn1 PE=1 SV=1	0	25.959	3.6316	7	7	7	1	2671	292.8	7.36	8.10543e+06	0.095	136	7
FALSE	High	Master Protein	O70311	Glycylpeptide N-tetradecanoyltransferase 2 OS=Mus musculus OX=10090 GN=Nmt2 PE=1 SV=1	0	25.856	15.1229	6	6	6	1	529	60.4	7.8	1.70391e+07	0.417	145	6
FALSE	High	Master Protein	O89079	Coatomer subunit epsilon OS=Mus musculus OX=10090 GN=Cope PE=1 SV=3	0	25.8	18.1818	5	6	5	1	308	34.5	5.06	1.21564e+07	1.069	158	5
FALSE	High	Master Protein	Q3UVI9	Uncharacterized protein OS=Mus musculus OX=10090 GN=Abcf2 PE=2 SV=1	0	25.705	13.6943	7	8	7	1	628	71.8	7.05	2.17954e+07	0.546	134	7
FALSE	High	Master Protein	Q497N1	40S ribosomal protein S26 OS=Mus musculus OX=10090 GN=Rps26 PE=1 SV=1	0	25.553	31.3043	3	7	3	1	115	13	11	1.0596e+08	9	126	3
FALSE	High	Master Protein	P47857	ATP-dependent 6-phosphofructokinase, muscle type OS=Mus musculus OX=10090 GN=Pfkm PE=1 SV=3	0	25.273	10.8974	7	9	4	1	780	85.2	8	7.04758e+06	0.506	188	7
FALSE	High	Master Protein	Q9CZX8	40S ribosomal protein S19 OS=Mus musculus OX=10090 GN=Rps19 PE=1 SV=3	0	25.207	36.5517	8	12	8	1	145	16.1	10.4	3.83098e+07	4.623	210	8
FALSE	High	Master Protein	P39447	Tight junction protein ZO-1 OS=Mus musculus OX=10090 GN=Tjp1 PE=1 SV=2	0	25.195	6.0745	7	7	7	1	1745	194.6	6.64	1.22102e+07	0.189	124	7
FALSE	High	Master Protein	P97311	DNA replication licensing factor MCM6 OS=Mus musculus OX=10090 GN=Mcm6 PE=1 SV=1	0	25.181	10.1096	7	7	7	1	821	92.8	5.45	7.98698e+06	0.314	194	7
FALSE	High	Master Protein	Q9CQW2	ADP-ribosylation factor-like protein 8B OS=Mus musculus OX=10090 GN=Arl8b PE=1 SV=1	0	25.082	38.7097	5	7	5	1	186	21.5	8.43	1.07291e+07	2.831	191	5
FALSE	High	Master Protein	Q4FK36	Destrin OS=Mus musculus OX=10090 GN=Dstn PE=1 SV=1	0	24.867	42.4242	6	9	5	1	165	18.5	7.97	4.59512e+07	1.894	216	6
FALSE	High	Master Protein	Q4VAG4	MCG12304 OS=Mus musculus OX=10090 GN=Rpl22 PE=1 SV=1	0	24.754	39.0625	3	6	3	1	128	14.8	9.19	9.22625e+07	3.642	221	3
FALSE	High	Master Protein	Q91YR1	Twinfilin-1 OS=Mus musculus OX=10090 GN=Twf1 PE=1 SV=2	0	24.624	21.4286	6	9	6	1	350	40.1	6.67	1.93444e+07	0.874	269	6
FALSE	High	Master Protein	Q3V3R1	Monofunctional C1-tetrahydrofolate synthase, mitochondrial OS=Mus musculus OX=10090 GN=Mthfd1l PE=1 SV=2	0	24.464	9.62129	7	7	7	1	977	105.7	7.02	1.12823e+07	0.32	111	7
FALSE	High	Master Protein	Q61781	Keratin, type I cytoskeletal 14 OS=Mus musculus OX=10090 GN=Krt14 PE=1 SV=2	0	24.432	10.124	6	8	1	1	484	52.8	5.17	6.24423e+06	0.546	303	6
FALSE	High	Master Protein	Q5M9J8	MCG13936 OS=Mus musculus OX=10090 GN=Rpl28 PE=1 SV=1	0	24.177	44.5255	8	9	8	1	137	15.7	12.02	1.07053e+08	5.579	204	8
FALSE	High	Master Protein	Q3UZH3	Uncharacterized protein (Fragment) OS=Mus musculus OX=10090 GN=Mthfd1 PE=2 SV=1	0	23.891	8.53789	6	6	6	1	937	101.4	6.99	1.28709e+07	0.259	99	6
FALSE	High	Master Protein	Q8CIJ3	Eukaryotic translation initiation factor 3 subunit B OS=Mus musculus OX=10090 GN=Eif3b PE=2 SV=1	0	23.741	8.14433	7	7	7	1	970	108.9	5.54	1.17301e+07	0.389	121	7
FALSE	High	Master Protein	Q6ZWN5	40S ribosomal protein S9 OS=Mus musculus OX=10090 GN=Rps9 PE=1 SV=3	0	23.638	39.1753	10	17	10	1	194	22.6	10.65	8.75708e+07	6.197	192	10
FALSE	High	Master Protein	Q7TMK9	Heterogeneous nuclear ribonucleoprotein Q OS=Mus musculus OX=10090 GN=Syncrip PE=1 SV=2	0	23.605	13.3226	7	7	5	1	623	69.6	8.59	1.20723e+07	0.496	122	7
FALSE	High	Master Protein	Q99PU8	ATP-dependent RNA helicase DHX30 OS=Mus musculus OX=10090 GN=Dhx30 PE=1 SV=1	0	23.599	6.24486	6	6	6	1	1217	136.6	8.75	5.00232e+06	0.181	230	6
FALSE	High	Master Protein	P0DP27	Calmodulin-2 OS=Mus musculus OX=10090 GN=Calm2 PE=1 SV=1	0	23.415	39.5973	4	6	4	1	149	16.8	4.22	2.00962e+07	2.981	152	4
FALSE	High	Master Protein	Q5I0T8	Ribosomal protein L19 OS=Mus musculus OX=10090 GN=Rpl19 PE=1 SV=1	0	23.415	28.5714	6	10	6	1	196	23.5	11.47	4.21317e+07	9	196	6
FALSE	High	Master Protein	E9QAS8	Synaptic functional regulator FMR1 OS=Mus musculus OX=10090 GN=Fmr1 PE=1 SV=1	0	23.349	12.3613	6	6	4	1	631	70.8	7.61	1.53581e+07	0.425	95	6
FALSE	High	Master Protein	P49717	DNA replication licensing factor MCM4 OS=Mus musculus OX=10090 GN=Mcm4 PE=1 SV=1	0	23.313	10.3248	6	7	6	1	862	96.7	7.2	7.3598e+06	0.399	122	6
FALSE	High	Master Protein	O70194	Eukaryotic translation initiation factor 3 subunit D OS=Mus musculus OX=10090 GN=Eif3d PE=1 SV=2	0	23.298	12.2263	5	6	5	1	548	63.9	6.05	2.69834e+07	0.668	178	5
FALSE	High	Master Protein	P70372	ELAV-like protein 1 OS=Mus musculus OX=10090 GN=Elavl1 PE=1 SV=2	0	23.274	19.0184	6	9	6	1	326	36.1	9.04	2.42161e+07	1.581	191	6
FALSE	High	Master Protein	A0A1S6GWH2	Uncharacterized protein OS=Mus musculus OX=10090 GN=Ddx39b PE=2 SV=1	0	22.502	9.73085	6	7	1	1	483	54.6	5.67	1.24206e+07	0.743	73	6
FALSE	High	Master Protein	P17426	AP-2 complex subunit alpha-1 OS=Mus musculus OX=10090 GN=Ap2a1 PE=1 SV=1	0	22.443	10.8495	9	9	9	1	977	107.6	7.03	1.26915e+07	0.405	89	9
FALSE	High	Master Protein	Q9DB20	ATP synthase subunit O, mitochondrial OS=Mus musculus OX=10090 GN=Atp5po PE=1 SV=1	0	22.408	31.4554	5	7	5	1	213	23.3	9.99	2.55715e+07	1.276	132	5
FALSE	High	Master Protein	Q9CQE8	RNA transcription, translation and transport factor protein OS=Mus musculus OX=10090 GN=RTRAF PE=1 SV=1	0	22.397	30.7377	5	5	5	1	244	28.1	6.89	1.0031e+07	0.896	139	5
FALSE	High	Master Protein	Q9EPU0	Regulator of nonsense transcripts 1 OS=Mus musculus OX=10090 GN=Upf1 PE=1 SV=2	0	22.14	8.00712	8	8	8	1	1124	123.9	6.61	9.87839e+06	0.346	105	8
FALSE	High	Master Protein	Q99ME9	Nucleolar GTP-binding protein 1 OS=Mus musculus OX=10090 GN=Gtpbp4 PE=1 SV=3	0	22.012	12.4606	7	7	7	1	634	74.1	9.52	9.2439e+06	0.482	123	7
FALSE	High	Master Protein	Q61753	D-3-phosphoglycerate dehydrogenase OS=Mus musculus OX=10090 GN=Phgdh PE=1 SV=3	0	21.893	14.2589	6	7	6	1	533	56.5	6.54	1.43335e+07	0.823	209	6
FALSE	High	Master Protein	Q0VGU4	MCG18019 OS=Mus musculus OX=10090 GN=Vgf PE=1 SV=1	0	21.778	12.3177	6	6	6	1	617	68.2	4.7	1.80412e+07	0.453	128	6
FALSE	High	Master Protein	Q01853	Transitional endoplasmic reticulum ATPase OS=Mus musculus OX=10090 GN=Vcp PE=1 SV=4	0	21.771	9.80149	6	7	6	1	806	89.3	5.26	7.95943e+06	0.399	161	6
FALSE	High	Master Protein	Q60865	Caprin-1 OS=Mus musculus OX=10090 GN=Caprin1 PE=1 SV=2	0	21.701	15.1344	6	7	6	1	707	78.1	5.25	1.45747e+07	0.859	113	6
FALSE	High	Master Protein	Q571F9	MKIAA4115 protein (Fragment) OS=Mus musculus OX=10090 GN=G3bp1 PE=2 SV=1	0	21.698	14.6535	5	6	5	1	505	56.1	6.46	1.81945e+07	0.532	75	5
FALSE	High	Master Protein	P08249	Malate dehydrogenase, mitochondrial OS=Mus musculus OX=10090 GN=Mdh2 PE=1 SV=3	0	21.638	17.1598	4	4	4	1	338	35.6	8.68	1.586e+07	0.445	179	4
FALSE	High	Master Protein	Q3T9L0	Uncharacterized protein OS=Mus musculus OX=10090 GN=Ddx39 PE=2 SV=1	0	21.625	10.3044	6	7	1	1	427	49.1	5.68	8.6143e+06	0.778	100	6
FALSE	High	Master Protein	Q3U6P5	Uncharacterized protein OS=Mus musculus OX=10090 GN=Hnrnpc PE=2 SV=1	0	21.613	15.5689	4	4	4	1	334	36.9	7.36	2.9476e+07	0.468	202	4
FALSE	High	Master Protein	P62192	26S proteasome regulatory subunit 4 OS=Mus musculus OX=10090 GN=Psmc1 PE=1 SV=1	0	21.607	21.1364	6	6	6	1	440	49.2	6.21	1.12919e+07	0.638	81	6
FALSE	High	Master Protein	P62259	14-3-3 protein epsilon OS=Mus musculus OX=10090 GN=Ywhae PE=1 SV=1	0	21.555	26.6667	6	8	3	1	255	29.2	4.74	1.01682e+07	1.448	154	6
FALSE	High	Master Protein	Q60749	KH domain-containing, RNA-binding, signal transduction-associated protein 1 OS=Mus musculus OX=10090 GN=Khdrbs1 PE=1 SV=2	0	21.416	14.6727	6	7	6	1	443	48.3	8.72	1.55304e+07	0.957	133	6
FALSE	High	Master Protein	P09103	Protein disulfide-isomerase OS=Mus musculus OX=10090 GN=P4hb PE=1 SV=2	0	21.345	14.9312	5	6	5	1	509	57	4.88	1.39546e+07	0.413	147	5
FALSE	High	Master Protein	Q3U452	ATP synthase subunit alpha OS=Mus musculus OX=10090 PE=2 SV=1	0	21.205	9.82318	5	7	1	1	509	55.2	6.1	8.89687e+06	0.501	151	5
FALSE	High	Master Protein	Q8R010	Aminoacyl tRNA synthase complex-interacting multifunctional protein 2 OS=Mus musculus OX=10090 GN=Aimp2 PE=1 SV=2	0	21.169	18.125	4	6	4	1	320	35.4	7.83	1.76846e+07	0.896	131	4
FALSE	High	Master Protein	Q3TDN2	FAS-associated factor 2 OS=Mus musculus OX=10090 GN=Faf2 PE=1 SV=2	0	21.149	17.9775	5	5	5	1	445	52.4	5.47	8.11603e+06	0.557	76	5
FALSE	High	Master Protein	Q99KI0	Aconitate hydratase, mitochondrial OS=Mus musculus OX=10090 GN=Aco2 PE=1 SV=1	0	20.776	8.33333	5	6	5	1	780	85.4	7.93	1.70665e+07	0.389	127	5
FALSE	High	Master Protein	P08752	Guanine nucleotide-binding protein G(i) subunit alpha-2 OS=Mus musculus OX=10090 GN=Gnai2 PE=1 SV=5	0	20.371	19.1549	5	7	3	1	355	40.5	5.45	1.79127e+07	0.931	110	5
FALSE	High	Master Protein	Q9CZI5	Uncharacterized protein OS=Mus musculus OX=10090 GN=Rps23 PE=2 SV=1	0	20.308	34.4828	4	6	4	1	145	16	10.43	1.01144e+08	3.217	169	4
FALSE	High	Master Protein	Q9JIF7	Coatomer subunit beta OS=Mus musculus OX=10090 GN=Copb1 PE=1 SV=1	0	20.244	8.28961	5	5	5	1	953	107	6	1.11206e+07	0.224	92	5
FALSE	High	Master Protein	Q4FZH2	MCG50660, isoform CRA_a OS=Mus musculus OX=10090 GN=Rpl26 PE=1 SV=1	0	20.033	47.5862	8	9	8	1	145	17.2	10.55	5.59644e+07	9	152	8
FALSE	High	Master Protein	P18872	Guanine nucleotide-binding protein G(o) subunit alpha OS=Mus musculus OX=10090 GN=Gnao1 PE=1 SV=3	0	20.029	19.774	5	6	3	1	354	40.1	5.53	1.32935e+07	0.995	79	5
FALSE	High	Master Protein	Q91YN9	BAG family molecular chaperone regulator 2 OS=Mus musculus OX=10090 GN=Bag2 PE=1 SV=1	0	19.956	30	4	4	4	1	210	23.5	6.42	1.57577e+07	0.778	142	4
FALSE	High	Master Protein	A0A0R4J0W6	Leucine rich repeat containing 40, isoform CRA_a OS=Mus musculus OX=10090 GN=Lrrc40 PE=1 SV=1	0	19.94	10.6312	6	8	6	1	602	68	6.84	7.62595e+06	0.482	158	6
FALSE	High	Master Protein	P97315	Cysteine and glycine-rich protein 1 OS=Mus musculus OX=10090 GN=Csrp1 PE=1 SV=3	0	19.882	29.0155	3	4	3	1	193	20.6	8.57	1.36033e+07	0.931	88	3
FALSE	High	Master Protein	Q3UEB3	Poly(U)-binding-splicing factor PUF60 OS=Mus musculus OX=10090 GN=Puf60 PE=1 SV=2	0	19.876	10.461	4	6	4	1	564	60.2	5.29	1.38034e+07	0.45	152	4
FALSE	High	Master Protein	P61620	Protein transport protein Sec61 subunit alpha isoform 1 OS=Mus musculus OX=10090 GN=Sec61a1 PE=1 SV=2	0	19.824	16.8067	6	6	6	1	476	52.2	8.06	7.67439e+06	0.995	139	6
FALSE	High	Master Protein	P04104	Keratin, type II cytoskeletal 1 OS=Mus musculus OX=10090 GN=Krt1 PE=1 SV=4	0	19.808	7.06436	5	6	2	1	637	65.6	8.15	3.54538e+07	0.438	164	5
FALSE	High	Master Protein	P46460	Vesicle-fusing ATPase OS=Mus musculus OX=10090 GN=Nsf PE=1 SV=2	0	19.774	11.0215	7	8	7	1	744	82.6	6.95	1.44294e+07	0.407	70	7
FALSE	High	Master Protein	Q6P4T2	U5 small nuclear ribonucleoprotein 200 kDa helicase OS=Mus musculus OX=10090 GN=Snrnp200 PE=1 SV=1	0	19.774	2.99625	4	5	4	1	2136	244.4	6.06	6.08264e+06	0.094	134	4
FALSE	High	Master Protein	Q9JIF0	Protein arginine N-methyltransferase 1 OS=Mus musculus OX=10090 GN=Prmt1 PE=1 SV=1	0	19.755	15.0943	4	5	4	1	371	42.4	5.43	1.4349e+07	0.778	109	4
FALSE	High	Master Protein	D3Z383	Mesoderm specific transcript, isoform CRA_a OS=Mus musculus OX=10090 GN=Mest PE=1 SV=2	0	19.74	13.4503	3	4	3	1	342	39.5	9.5	1.44766e+07	0.848	94	3
FALSE	High	Master Protein	O35129	Prohibitin-2 OS=Mus musculus OX=10090 GN=Phb2 PE=1 SV=1	0	19.557	22.7425	5	5	5	1	299	33.3	9.83	1.57962e+07	0.557	99	5
FALSE	High	Master Protein	Q99NF7	Ppm1b protein OS=Mus musculus OX=10090 GN=Ppm1b PE=1 SV=1	0	19.458	10.4822	3	4	3	1	477	52.1	5.11	1.11989e+07	0.374	77	3
FALSE	High	Master Protein	Q6PB66	Leucine-rich PPR motif-containing protein, mitochondrial OS=Mus musculus OX=10090 GN=Lrpprc PE=1 SV=2	0	19.299	5.67529	6	6	6	1	1392	156.5	6.83	1.01072e+07	0.15	127	6
FALSE	High	Master Protein	Q6PHQ9	Polyadenylate-binding protein OS=Mus musculus OX=10090 GN=Pabpc4 PE=1 SV=1	0	19.159	6.51515	3	4	1	1	660	72.2	9.39	1.14909e+07	0.179	120	3
FALSE	High	Master Protein	Q9D8S5	MCG7614, isoform CRA_c OS=Mus musculus OX=10090 GN=Srsf5 PE=1 SV=1	0	19.154	16.6667	4	4	3	1	270	31	11.56	1.09821e+07	0.931	123	4
FALSE	High	Master Protein	P60867	40S ribosomal protein S20 OS=Mus musculus OX=10090 GN=Rps20 PE=1 SV=1	0	19.063	31.9328	4	15	4	1	119	13.4	9.94	7.57062e+07	9	151	4
FALSE	High	Master Protein	Q99PL5	Ribosome-binding protein 1 OS=Mus musculus OX=10090 GN=Rrbp1 PE=1 SV=2	0	19.054	3.61371	4	4	4	1	1605	172.8	9.33	3.97754e+06	0.072	151	4
FALSE	High	Master Protein	P61514	60S ribosomal protein L37a OS=Mus musculus OX=10090 GN=Rpl37a PE=1 SV=2	0	18.978	38.0435	3	5	3	1	92	10.3	10.43	2.16477e+07	3.642	147	3
FALSE	High	Master Protein	Q8C854	Myelin expression factor 2 OS=Mus musculus OX=10090 GN=Myef2 PE=1 SV=1	0	18.834	11.3367	5	6	5	1	591	63.3	8.87	2.0424e+07	0.438	129	5
FALSE	High	Master Protein	Q3UB06	Uncharacterized protein OS=Mus musculus OX=10090 GN=Srpk1 PE=1 SV=1	0	18.777	7.71605	4	5	4	1	648	73	6.19	5.67838e+06	0.403	132	4
FALSE	High	Master Protein	N0E4C0	Casein kinase II subunit beta OS=Mus musculus OX=10090 GN=Csnk2b PE=2 SV=1	0	18.67	23.7209	4	6	4	1	215	24.9	5.73	2.49e+07	1.61	115	4
FALSE	High	Master Protein	Q05D44	Eukaryotic translation initiation factor 5B OS=Mus musculus OX=10090 GN=Eif5b PE=1 SV=2	0	18.615	4.6875	4	4	4	1	1216	137.5	5.59	6.83476e+06	0.166	80	4
FALSE	High	Master Protein	A2A9M4	Dedicator of cytokinesis protein 7 OS=Mus musculus OX=10090 GN=Dock7 PE=1 SV=2	0	18.61	4.13146	6	7	6	1	2130	241.3	6.76	1.73429e+07	0.118	86	6
FALSE	High	Master Protein	Q61074	Protein phosphatase 1G OS=Mus musculus OX=10090 GN=Ppm1g PE=1 SV=3	0	18.61	13.0996	5	5	5	1	542	58.7	4.39	8.98729e+06	0.532	107	5
FALSE	High	Master Protein	P08730	Keratin, type I cytoskeletal 13 OS=Mus musculus OX=10090 GN=Krt13 PE=1 SV=2	0	18.582	8.92449	7	9	2	1	437	47.7	4.86	6.33005e+07	0.682	186	7
FALSE	High	Master Protein	P06330	Ig heavy chain V region AC38 205.12 OS=Mus musculus OX=10090 PE=1 SV=1	0	18.421	33.8983	3	17	1	1	118	12.9	7.11	2.614e+07	2.728	592	3
FALSE	High	Master Protein	Q9CX86	Heterogeneous nuclear ribonucleoprotein A0 OS=Mus musculus OX=10090 GN=Hnrnpa0 PE=1 SV=1	0	18.39	12.459	3	4	2	1	305	30.5	9.31	1.45034e+07	0.778	94	3
FALSE	High	Master Protein	A2AFQ2	3-hydroxyacyl-CoA dehydrogenase type-2 OS=Mus musculus OX=10090 GN=Hsd17b10 PE=1 SV=1	0	18.379	19.1882	4	5	4	1	271	28.4	8.76	1.23113e+07	1.054	127	4
FALSE	High	Master Protein	P10852	4F2 cell-surface antigen heavy chain OS=Mus musculus OX=10090 GN=Slc3a2 PE=1 SV=1	0	18.336	12.5475	6	8	6	1	526	58.3	5.91	2.92892e+07	0.433	215	6
FALSE	High	Master Protein	P11440	Cyclin-dependent kinase 1 OS=Mus musculus OX=10090 GN=Cdk1 PE=1 SV=3	0	18.331	23.9057	6	6	6	1	297	34.1	8.43	1.56479e+07	0.931	69	6
FALSE	High	Master Protein	Q3UJI2	Uncharacterized protein OS=Mus musculus OX=10090 GN=Rbbp7 PE=2 SV=1	0	18.325	10.5882	3	3	1	1	425	47.7	5.05	9.12452e+06	0.413	158	3
FALSE	High	Master Protein	Q9Z1R2	Large proline-rich protein BAG6 OS=Mus musculus OX=10090 GN=Bag6 PE=1 SV=1	0	18.313	7.27903	6	6	6	1	1154	121	5.71	1.21655e+07	0.413	103	6
FALSE	High	Master Protein	Q5SZA3	Histone cluster 1, H1c OS=Mus musculus OX=10090 GN=Hist1h1c PE=1 SV=1	0	18.279	27.3585	6	7	2	1	212	21.3	11	1.09406e+07	2.831	134	6
FALSE	High	Master Protein	P57722	Poly(rC)-binding protein 3 OS=Mus musculus OX=10090 GN=Pcbp3 PE=1 SV=3	0	18.279	15.6334	4	8	1	1	371	39.3	7.52	8.85278e+06	1.239	124	4
FALSE	High	Master Protein	O08807	Peroxiredoxin-4 OS=Mus musculus OX=10090 GN=Prdx4 PE=1 SV=1	0	18.276	14.5985	4	8	2	1	274	31	7.15	5.56759e+07	1.054	192	4
FALSE	High	Master Protein	B2RQQ5	Microtubule-associated protein 1B OS=Mus musculus OX=10090 GN=Map1b PE=2 SV=1	0	18.258	2.63799	5	5	5	1	2464	270.1	4.83	1.37754e+07	0.096	156	5
FALSE	High	Master Protein	Q3UJN1	DNA helicase OS=Mus musculus OX=10090 GN=Mcm2 PE=2 SV=1	0	18.149	8.43373	6	6	6	1	913	103.1	5.76	6.95953e+06	0.318	82	6
FALSE	High	Master Protein	Q99J57	S-adenosylmethionine synthase OS=Mus musculus OX=10090 GN=Mat2a PE=1 SV=1	0	17.98	13.1646	4	4	4	1	395	43.7	6.48	2.64775e+07	0.492	116	4
FALSE	High	Master Protein	Q99PV0	Pre-mRNA-processing-splicing factor 8 OS=Mus musculus OX=10090 GN=Prpf8 PE=1 SV=2	0	17.959	3.08351	6	7	6	1	2335	273.4	8.84	5.94873e+06	0.099	129	6
FALSE	High	Master Protein	Q6NXH9	Keratin, type II cytoskeletal 73 OS=Mus musculus OX=10090 GN=Krt73 PE=1 SV=1	0	17.956	7.05009	4	6	1	1	539	58.9	8.09	9.49204e+07	0.343	140	4
FALSE	High	Master Protein	D4AFX7	DnaJ heat shock protein family (Hsp40) member C13 OS=Mus musculus OX=10090 GN=Dnajc13 PE=1 SV=1	0	17.848	2.89146	4	4	4	1	2248	254.9	6.77	6.59798e+06	0.074	165	4
FALSE	High	Master Protein	Q6ZWX6	Eukaryotic translation initiation factor 2 subunit 1 OS=Mus musculus OX=10090 GN=Eif2s1 PE=1 SV=3	0	17.723	16.5079	4	5	4	1	315	36.1	5.08	6.69112e+06	0.688	121	4
FALSE	High	Master Protein	O54734	Dolichyl-diphosphooligosaccharide--protein glycosyltransferase 48 kDa subunit OS=Mus musculus OX=10090 GN=Ddost PE=1 SV=2	0	17.677	10.6576	4	4	4	1	441	49	5.83	1.14664e+07	0.492	137	4
FALSE	High	Master Protein	Q8BL97	Serine/arginine-rich splicing factor 7 OS=Mus musculus OX=10090 GN=Srsf7 PE=1 SV=1	0	17.437	19.8502	5	6	4	1	267	30.8	11.9	1.23322e+07	1.254	121	5
FALSE	High	Master Protein	Q3U8X1	Eukaryotic translation initiation factor 3 subunit F OS=Mus musculus OX=10090 GN=Eif3f PE=2 SV=1	0	17.423	14.1274	4	5	4	1	361	38	5.58	1.17027e+07	0.968	113	4
FALSE	High	Master Protein	Q922J9	Fatty acyl-CoA reductase 1 OS=Mus musculus OX=10090 GN=Far1 PE=1 SV=1	0	17.346	12.4272	4	4	4	1	515	59.4	9.19	1.40337e+07	0.334	102	4
FALSE	High	Master Protein	Q3U7B3	Uncharacterized protein OS=Mus musculus OX=10090 GN=Tmpo PE=2 SV=1	0	17.305	8.62832	3	3	1	1	452	50.5	9.45	2.90706e+06	0.304	160	3
FALSE	High	Master Protein	Q3U505	Uncharacterized protein (Fragment) OS=Mus musculus OX=10090 GN=Rpn2 PE=2 SV=1	0	17.274	10.1669	5	6	5	1	659	72.1	6.49	1.09104e+07	0.501	107	5
FALSE	High	Master Protein	A0A0R4J1E2	Elongation factor 1-delta OS=Mus musculus OX=10090 GN=Eef1d PE=1 SV=1	0	17.188	7.27273	3	3	3	1	660	72.9	6.51	2.50435e+07	0.199	138	3
FALSE	High	Master Protein	Q14C24	MCG14259, isoform CRA_a OS=Mus musculus OX=10090 GN=U2af1 PE=1 SV=1	0	17.169	11.2971	3	3	3	1	239	27.8	8.81	2.15283e+07	0.778	160	3
FALSE	High	Master Protein	Q6P5B5	Fragile X mental retardation syndrome-related protein 2 OS=Mus musculus OX=10090 GN=Fxr2 PE=1 SV=1	0	17.132	7.27003	4	4	1	1	674	74.2	6.23	6.62294e+06	0.233	101	4
FALSE	High	Master Protein	P35282	Ras-related protein Rab-21 OS=Mus musculus OX=10090 GN=Rab21 PE=1 SV=4	0	16.932	22.5225	4	5	4	1	222	24.1	7.94	1.09436e+07	0.848	168	4
FALSE	High	Master Protein	Q8VDP4	Cell cycle and apoptosis regulator protein 2 OS=Mus musculus OX=10090 GN=Ccar2 PE=1 SV=2	0	16.78	7.48373	4	4	4	1	922	102.9	5.25	1.71256e+07	0.175	112	4
FALSE	High	Master Protein	A0A0A6YX26	60S ribosomal protein L31 OS=Mus musculus OX=10090 GN=Rpl31 PE=1 SV=1	0	16.762	24.031	3	6	3	1	129	15	10.61	9.91878e+07	2.728	138	3
FALSE	High	Master Protein	Q6ZWU9	40S ribosomal protein S27 OS=Mus musculus OX=10090 GN=Rps27 PE=1 SV=3	0	16.724	39.2857	3	5	1	1	84	9.5	9.45	4.13651e+06	5.31	148	3
FALSE	High	Master Protein	Q3TXS7	26S proteasome non-ATPase regulatory subunit 1 OS=Mus musculus OX=10090 GN=Psmd1 PE=1 SV=1	0	16.721	7.86988	6	7	6	1	953	105.7	5.39	1.31682e+07	0.286	104	6
FALSE	High	Master Protein	O70251	Elongation factor 1-beta OS=Mus musculus OX=10090 GN=Eef1b PE=1 SV=5	0	16.707	15.5556	3	3	3	1	225	24.7	4.69	2.22921e+07	0.585	115	3
FALSE	High	Master Protein	Q8BFZ9	Erlin-2 OS=Mus musculus OX=10090 GN=Erlin2 PE=1 SV=1	0	16.699	13.8235	4	5	4	1	340	37.8	5.5	1.10241e+07	0.468	131	4
FALSE	High	Master Protein	E9QK41	Actin-binding LIM protein 1 OS=Mus musculus OX=10090 GN=Ablim1 PE=1 SV=1	0	16.638	6.62021	4	4	4	1	861	96.8	8.63	1.07855e+07	0.175	134	4
FALSE	High	Master Protein	P70698	CTP synthase 1 OS=Mus musculus OX=10090 GN=Ctps1 PE=1 SV=2	0	16.564	6.76819	3	4	3	1	591	66.6	6.58	5.66535e+06	0.292	80	3
FALSE	High	Master Protein	Q64337	Sequestosome-1 OS=Mus musculus OX=10090 GN=Sqstm1 PE=1 SV=1	0	16.482	13.3484	3	5	3	1	442	48.1	5.21	1.95823e+07	0.438	127	3
FALSE	High	Master Protein	Q9EQD6	Keratin intermediate filament 16a OS=Mus musculus OX=10090 GN=K16 PE=3 SV=1	0	16.458	8.01688	5	7	1	1	474	52	5.2	4.00865e+06	0.468	206	5
FALSE	High	Master Protein	Q6DFW4	Nucleolar protein 58 OS=Mus musculus OX=10090 GN=Nop58 PE=1 SV=1	0	16.408	5.78358	2	3	2	1	536	60.3	8.34	5.03618e+06	0.28	155	2
FALSE	High	Master Protein	A2AB79	Histone H2A OS=Mus musculus OX=10090 GN=Hist3h2a PE=2 SV=1	0	16.3	32.3077	4	6	1	1	130	14.1	11.05	1.95565e+08	4.179	108	4
FALSE	High	Master Protein	Q9DC69	NADH dehydrogenase [ubiquinone] 1 alpha subcomplex subunit 9, mitochondrial OS=Mus musculus OX=10090 GN=Ndufa9 PE=1 SV=2	0	16.234	10.6101	3	4	3	1	377	42.5	9.74	4.37399e+06	0.407	123	3
FALSE	High	Master Protein	E9PYH2	Cytosolic acyl coenzyme A thioester hydrolase OS=Mus musculus OX=10090 GN=Acot7 PE=1 SV=1	0	16.192	13.0208	4	4	4	1	384	42.8	8.68	8.99802e+06	0.52	145	4
FALSE	High	Master Protein	Q9DBG7	Signal recognition particle receptor subunit alpha OS=Mus musculus OX=10090 GN=Srpra PE=1 SV=1	0	16.123	5.66038	3	4	3	1	636	69.6	8.95	1.04477e+07	0.179	135	3
FALSE	High	Master Protein	Q5M9L1	60S ribosomal protein L36 OS=Mus musculus OX=10090 GN=Rpl36 PE=2 SV=1	0	16.097	20.9524	4	7	4	1	105	12.3	11.59	4.93419e+07	9	140	4
FALSE	High	Master Protein	Q9CR67	Transmembrane protein 33 OS=Mus musculus OX=10090 GN=Tmem33 PE=1 SV=1	0	16.086	17.004	4	4	4	1	247	28	9.66	2.35078e+07	1.154	128	4
FALSE	High	Master Protein	Q3V122	DNA replication licensing factor MCM7 OS=Mus musculus OX=10090 GN=Mcm7 PE=2 SV=1	0	15.927	9.44444	4	4	4	1	720	81.3	6.37	9.33701e+06	0.212	95	4
FALSE	High	Master Protein	P54116	Erythrocyte band 7 integral membrane protein OS=Mus musculus OX=10090 GN=Stom PE=1 SV=3	0	15.895	15.493	3	3	3	1	284	31.4	6.93	6.82936e+06	0.468	123	3
FALSE	High	Master Protein	Q8BVE3	V-type proton ATPase subunit H OS=Mus musculus OX=10090 GN=Atp6v1h PE=1 SV=1	0	15.84	12.0083	4	4	4	1	483	55.8	6.61	1.258e+07	0.389	56	4
FALSE	High	Master Protein	Q60710	Deoxynucleoside triphosphate triphosphohydrolase SAMHD1 OS=Mus musculus OX=10090 GN=Samhd1 PE=1 SV=3	0	15.769	10.1824	4	4	4	1	658	75.8	7.93	6.82292e+06	0.245	35	4
FALSE	High	Master Protein	F7DEU6	Inosine-5'-monophosphate dehydrogenase OS=Mus musculus OX=10090 GN=Impdh1 PE=1 SV=2	0	15.749	9.29368	5	5	4	1	538	57.7	6.89	1.24318e+07	0.509	137	5
FALSE	High	Master Protein	O09167	60S ribosomal protein L21 OS=Mus musculus OX=10090 GN=Rpl21 PE=1 SV=3	0	15.748	16.25	2	6	2	1	160	18.6	10.49	1.04202e+08	1.783	123	2
FALSE	High	Master Protein	Q9CQW9	Interferon-induced transmembrane protein 3 OS=Mus musculus OX=10090 GN=Ifitm3 PE=1 SV=1	0	15.72	26.2774	2	3	2	1	137	14.9	7.4	1.22797e+07	2.162	152	2
FALSE	High	Master Protein	Q6IFX2	Keratin, type I cytoskeletal 42 OS=Mus musculus OX=10090 GN=Krt42 PE=1 SV=1	0	15.708	8.62832	5	6	1	1	452	50.1	5.16	4.49601e+07	0.403	157	5
FALSE	High	Master Protein	A2MXS8	E3 anti-[4-hydroxy-3-nitrophenyl(Phenolate + phenolic form)] acetyl mAb V-H region (Fragment) OS=Mus musculus OX=10090 PE=2 SV=1	0	15.631	89.1892	2	16	1	1	37	4.1	5.02		30.623	558	2
FALSE	High	Master Protein	Q61033	Lamina-associated polypeptide 2, isoforms alpha/zeta OS=Mus musculus OX=10090 GN=Tmpo PE=1 SV=4	0	15.439	6.20491	3	3	1	1	693	75.1	8.05	3.55742e+06	0.174	125	3
FALSE	High	Master Protein	P43274	Histone H1.4 OS=Mus musculus OX=10090 GN=Hist1h1e PE=1 SV=2	0	15.371	22.3744	6	7	2	1	219	22	11.11	5.04592e+06	2.831	139	6
FALSE	High	Master Protein	P70670	Nascent polypeptide-associated complex subunit alpha, muscle-specific form OS=Mus musculus OX=10090 GN=Naca PE=1 SV=2	0	15.313	1.87471	3	3	3	1	2187	220.4	9.35	1.22596e+07	0.064	85	3
FALSE	High	Master Protein	K3W4S4	C-Jun-amino-terminal kinase-interacting protein 3 OS=Mus musculus OX=10090 GN=Mapk8ip3 PE=1 SV=1	0	15.267	4.68401	4	4	4	1	1345	148.6	5.58	8202658	0.136	76	4
FALSE	High	Master Protein	A0A0A6YYE7	Immunoglobulin kappa variable 4-57 (Fragment) OS=Mus musculus OX=10090 GN=Igkv4-57 PE=4 SV=2	0	15.172	27.3504	2	2	2	1	117	12.7	8.91	4.50754e+07	1.154	174	2
FALSE	High	Master Protein	Q8CCF0	U4/U6 small nuclear ribonucleoprotein Prp31 OS=Mus musculus OX=10090 GN=Prpf31 PE=1 SV=3	0	15.134	8.61723	3	3	3	1	499	55.4	5.67	9.32057e+06	0.304	67	3
FALSE	High	Master Protein	P62843	40S ribosomal protein S15 OS=Mus musculus OX=10090 GN=Rps15 PE=1 SV=2	0	15.125	40	3	5	3	1	145	17	10.39	6.31427e+07	1.683	55	3
FALSE	High	Master Protein	Q60597	2-oxoglutarate dehydrogenase, mitochondrial OS=Mus musculus OX=10090 GN=Ogdh PE=1 SV=3	0	14.955	6.84262	5	5	5	1	1023	116.4	6.83	7.99919e+06	0.238	46	5
FALSE	High	Master Protein	Q8BJL1	F-box only protein 30 OS=Mus musculus OX=10090 GN=Fbxo30 PE=1 SV=2	0	14.929	5.09383	3	3	3	1	746	82.6	5.26	1.02389e+07	0.184	110	3
FALSE	High	Master Protein	Q3ULS2	Structural maintenance of chromosomes protein OS=Mus musculus OX=10090 GN=Smc2 PE=2 SV=1	0	14.928	4.86618	4	4	4	1	1233	139.2	8.4	9.28615e+06	0.122	74	4
FALSE	High	Master Protein	Q8BMS1	Trifunctional enzyme subunit alpha, mitochondrial OS=Mus musculus OX=10090 GN=Hadha PE=1 SV=1	0	14.922	6.68414	3	3	3	1	763	82.6	9.14	7.90269e+06	0.174	101	3
FALSE	High	Master Protein	P52480	Pyruvate kinase PKM OS=Mus musculus OX=10090 GN=Pkm PE=1 SV=4	0	14.894	10.1695	5	5	5	1	531	57.8	7.47	1.24602e+07	0.365	73	5
FALSE	High	Master Protein	Q3THA0	Eukaryotic translation initiation factor 3 subunit G OS=Mus musculus OX=10090 GN=Eif3g PE=2 SV=1	0	14.744	14.6875	4	5	4	1	320	35.6	5.9	8.78264e+06	0.778	99	4
FALSE	High	Master Protein	Q6ZWY3	40S ribosomal protein S27-like OS=Mus musculus OX=10090 GN=Rps27l PE=1 SV=3	0	14.609	38.0952	3	5	1	1	84	9.5	9.45	7.5034e+06	5.31	123	3
FALSE	High	Master Protein	Q8BHC4	Dephospho-CoA kinase domain-containing protein OS=Mus musculus OX=10090 GN=Dcakd PE=1 SV=1	0	14.601	24.2424	4	4	4	1	231	26.5	9.58	1.06856e+07	0.778	86	4
FALSE	High	Master Protein	Q6ZWV7	60S ribosomal protein L35 OS=Mus musculus OX=10090 GN=Rpl35 PE=1 SV=1	0	14.507	26.0163	3	9	3	1	123	14.5	11.05	7.07784e+07	9	90	3
FALSE	High	Master Protein	P62320	Small nuclear ribonucleoprotein Sm D3 OS=Mus musculus OX=10090 GN=Snrpd3 PE=1 SV=1	0	14.456	23.8095	2	6	2	1	126	13.9	10.32	2.4164e+07	1.783	66	2
FALSE	High	Master Protein	Q3UKX3	Uncharacterized protein (Fragment) OS=Mus musculus OX=10090 GN=Stau1 PE=2 SV=1	0	14.422	8.9527	4	4	4	1	592	65.1	9.83	5.23816e+06	0.259	120	4
FALSE	High	Master Protein	Q3TWN8	Delta-1-pyrroline-5-carboxylate synthase OS=Mus musculus OX=10090 GN=Aldh18a1 PE=2 SV=1	0	14.412	7.54717	4	4	4	1	795	87.2	7.68	5.97869e+06	0.202	96	4
FALSE	High	Master Protein	P01659	Ig kappa chain V-III region TEPC 124 OS=Mus musculus OX=10090 PE=1 SV=1	0	14.404	25.8929	2	3	2	1	112	12.3	10.01	1.8284e+07	2.162	107	2
FALSE	High	Master Protein	Q3UV17	Keratin, type II cytoskeletal 2 oral OS=Mus musculus OX=10090 GN=Krt76 PE=1 SV=1	0	14.389	7.23906	6	9	1	1	594	62.8	8.43	8.94092e+07	0.425	109	6
FALSE	High	Master Protein	E9QA15	Caldesmon 1 OS=Mus musculus OX=10090 GN=Cald1 PE=1 SV=1	0	14.306	7.55208	5	5	5	1	768	89.2	5.5	1.31987e+07	0.299	83	5
FALSE	High	Master Protein	P01897	H-2 class I histocompatibility antigen, L-D alpha chain OS=Mus musculus OX=10090 GN=H2-L PE=1 SV=2	0	14.253	15.4696	4	4	2	1	362	40.7	6.25	5.66365e+06	0.492	93	4
FALSE	High	Master Protein	Q3ULK8	Cellular nucleic acid binding protein, isoform CRA_a OS=Mus musculus OX=10090 GN=Cnbp PE=1 SV=1	0	14.194	20.904	3	3	3	1	177	19.5	7.71	1.09944e+07	0.585	114	3
FALSE	High	Master Protein	A6ZI44	Fructose-bisphosphate aldolase OS=Mus musculus OX=10090 GN=Aldoa PE=1 SV=1	0	14.179	11.244	4	4	4	1	418	45.1	7.91	7.03626e+06	0.445	124	4
FALSE	High	Master Protein	Q9CXW3	Calcyclin-binding protein OS=Mus musculus OX=10090 GN=Cacybp PE=1 SV=1	0	14.176	20.524	3	5	3	1	229	26.5	7.87	1.21369e+07	0.638	187	3
FALSE	High	Master Protein	Q3U8W9	Uncharacterized protein OS=Mus musculus OX=10090 GN=Hnrnpr PE=2 SV=1	0	14.113	7.43671	4	5	2	1	632	70.8	8.13	6.90921e+06	0.324	95	4
FALSE	High	Master Protein	Q99M87	DnaJ homolog subfamily A member 3, mitochondrial OS=Mus musculus OX=10090 GN=Dnaja3 PE=1 SV=1	0	13.997	13.75	5	5	5	1	480	52.4	9.22	1.25123e+07	0.532	63	5
FALSE	High	Master Protein	O08582	GTP-binding protein 1 OS=Mus musculus OX=10090 GN=Gtpbp1 PE=1 SV=2	0	13.934	7.93413	3	3	3	1	668	72.3	8.29	6.16689e+06	0.233	100	3
FALSE	High	Master Protein	Q9JK23	Proteasome assembly chaperone 1 OS=Mus musculus OX=10090 GN=Psmg1 PE=1 SV=1	0	13.925	7.95848	2	3	2	1	289	33.1	6.37	1.27921e+07	0.468	90	2
FALSE	High	Master Protein	B2RUC7	Serine/threonine kinase receptor associated protein OS=Mus musculus OX=10090 GN=Strap PE=1 SV=1	0	13.763	14.5714	4	5	4	1	350	38.4	5.12	9.98728e+06	0.65	64	4
FALSE	High	Master Protein	P54775	26S proteasome regulatory subunit 6B OS=Mus musculus OX=10090 GN=Psmc4 PE=1 SV=2	0	13.727	14.1148	6	6	6	1	418	47.4	5.21	6.18214e+06	0.738	101	6
FALSE	High	Master Protein	Q9CY58	Plasminogen activator inhibitor 1 RNA-binding protein OS=Mus musculus OX=10090 GN=Serbp1 PE=1 SV=2	0	13.711	9.82801	3	3	3	1	407	44.7	8.54	7.9745e+06	0.334	75	3
FALSE	High	Master Protein	P63037	DnaJ homolog subfamily A member 1 OS=Mus musculus OX=10090 GN=Dnaja1 PE=1 SV=1	0	13.696	12.3426	5	6	5	1	397	44.8	7.08	1.25326e+07	0.874	60	5
FALSE	High	Master Protein	Q3U1J4	DNA damage-binding protein 1 OS=Mus musculus OX=10090 GN=Ddb1 PE=1 SV=2	0	13.674	3.68421	4	4	4	1	1140	126.8	5.26	1.13346e+07	0.163	75	4
FALSE	High	Master Protein	Q99PA7	MCG117379 OS=Mus musculus OX=10090 GN=4930550L24Rik PE=1 SV=1	0	13.672	19.6875	4	4	4	1	320	35	5.14	1.02482e+07	0.585	46	4
FALSE	High	Master Protein	B2RSV4	Splicing factor 3b, subunit 3 OS=Mus musculus OX=10090 GN=Sf3b3 PE=2 SV=1	0	13.64	4.68365	5	7	5	1	1217	135.5	5.26	1.9014e+07	0.194	108	5
FALSE	High	Master Protein	Q64012	RNA-binding protein Raly OS=Mus musculus OX=10090 GN=Raly PE=1 SV=3	0	13.61	14.4231	3	4	3	1	312	33.2	8.84	9.53891e+06	0.585	103	3
FALSE	High	Master Protein	O08583	THO complex subunit 4 OS=Mus musculus OX=10090 GN=Alyref PE=1 SV=3	0	13.575	14.5098	2	3	2	1	255	26.9	11.15	9.61509e+06	0.585	102	2
FALSE	High	Master Protein	P01629	Ig kappa chain V-II region 2S1.3 OS=Mus musculus OX=10090 PE=1 SV=1	0	13.544	37.5	2	7	1	1	112	12.2	7.94	129305600	2.981	244	2
FALSE	High	Master Protein	Q6A0E3	MKIAA0031 protein (Fragment) OS=Mus musculus OX=10090 GN=Eftud2 PE=2 SV=1	0	13.521	6.04508	4	4	4	1	976	109.7	5	6.98451e+06	0.169	74	4
FALSE	High	Master Protein	A2RRJ4	Exportin 5 OS=Mus musculus OX=10090 GN=Xpo5 PE=2 SV=1	0	13.479	5.06645	4	4	4	1	1204	136.8	5.82	5.70994e+06	0.147	82	4
FALSE	High	Master Protein	Q6ZQ45	MKIAA0791 protein (Fragment) OS=Mus musculus OX=10090 GN=Nup155 PE=2 SV=1	0	13.395	2.74069	3	4	3	1	1423	158.5	6.24	6.93195e+06	0.141	94	3
FALSE	High	Master Protein	Q9DBR7	Protein phosphatase 1 regulatory subunit 12A OS=Mus musculus OX=10090 GN=Ppp1r12a PE=1 SV=2	0	13.343	4.95627	4	5	4	1	1029	114.9	5.49	4.06236e+07	0.175	91	4
FALSE	High	Master Protein	P14824	Annexin A6 OS=Mus musculus OX=10090 GN=Anxa6 PE=1 SV=3	0	13.214	7.28083	4	4	4	1	673	75.8	5.5	7.66004e+06	0.202	129	4
FALSE	High	Master Protein	Q3TYK4	Uncharacterized protein OS=Mus musculus OX=10090 GN=Prkar1a PE=2 SV=1	0	13.196	11.1765	5	5	5	1	510	57.2	6.89	7.7706e+06	0.585	70	5
FALSE	High	Master Protein	A0A2S0DFJ0	Anti-HIV fusion peptide monocolonal anitbody light chain vFP2.01 (Fragment) OS=Mus musculus OX=10090 PE=4 SV=1	0	12.969	50.8929	3	6	2	1	112	12.4	6.77	1.72583e+07	3.642	101	3
FALSE	High	Master Protein	Q8BP47	Asparagine--tRNA ligase, cytoplasmic OS=Mus musculus OX=10090 GN=Nars PE=1 SV=2	0	12.91	8.22898	4	4	4	1	559	64.2	5.86	9.60314e+06	0.322	66	4
FALSE	High	Master Protein	Q3TJZ6	Protein FAM98A OS=Mus musculus OX=10090 GN=Fam98a PE=1 SV=1	0	12.884	9.51456	3	3	3	1	515	55	8.95	1.00311e+07	0.304	91	3
FALSE	High	Master Protein	Q3UCD3	Annexin OS=Mus musculus OX=10090 GN=Anxa2 PE=2 SV=1	0	12.766	12.0944	3	3	3	1	339	38.6	7.69	5.47684e+06	0.35	83	3
FALSE	High	Master Protein	Q6NZJ6	Eukaryotic translation initiation factor 4 gamma 1 OS=Mus musculus OX=10090 GN=Eif4g1 PE=1 SV=1	0	12.727	2.1875	3	3	3	1	1600	176	5.4	8.06682e+06	0.094	111	3
FALSE	High	Master Protein	E9PZJ2	Interferon regulatory factor 9 OS=Mus musculus OX=10090 GN=Irf9 PE=1 SV=1	0	12.698	6.45161	2	3	2	1	465	51.5	7.53	2.27913e+07	0.304	57	2
FALSE	High	Master Protein	Q9JJI8	60S ribosomal protein L38 OS=Mus musculus OX=10090 GN=Rpl38 PE=1 SV=3	0	12.672	35.7143	3	5	3	1	70	8.2	10.1	5.02114e+07	9	139	3
FALSE	High	Master Protein	Q545Q2	Surfeit gene 4, isoform CRA_a OS=Mus musculus OX=10090 GN=Surf4 PE=1 SV=1	0	12.666	12.6394	2	3	2	1	269	30.4	7.78	2.39514e+06	0.778	115	2
FALSE	High	Master Protein	Q9JM76	Actin-related protein 2/3 complex subunit 3 OS=Mus musculus OX=10090 GN=Arpc3 PE=1 SV=3	0	12.644	17.4157	3	3	3	1	178	20.5	8.59	2.27551e+07	0.778	126	3
FALSE	High	Master Protein	D3Z5I1	Zinc finger CCCH-type antiviral protein 1 OS=Mus musculus OX=10090 GN=Zc3hav1 PE=1 SV=1	0	12.634	5.02008	4	4	4	1	996	112.5	8.07	9.32052e+06	0.141	87	4
FALSE	High	Master Protein	Q60972	Histone-binding protein RBBP4 OS=Mus musculus OX=10090 GN=Rbbp4 PE=1 SV=5	0	12.627	8.23529	3	3	1	1	425	47.6	4.89	1.15102e+07	0.413	132	3
FALSE	High	Master Protein	G5E902	MCG10343, isoform CRA_b OS=Mus musculus OX=10090 GN=Slc25a3 PE=1 SV=1	0	12.591	8.37989	3	4	3	1	358	39.7	9.29	1.21937e+07	0.52	111	3
FALSE	High	Master Protein	Q5SX53	Solute carrier family 25 (Mitochondrial carrier oxoglutarate carrier), member 11, isoform CRA_b OS=Mus musculus OX=10090 GN=Slc25a11 PE=1 SV=1	0	12.544	14.3312	4	4	4	1	314	34.1	9.94	5.21161e+06	0.52	85	4
FALSE	High	Master Protein	Q3TZI5	DNA mismatch repair protein OS=Mus musculus OX=10090 GN=Msh2 PE=1 SV=1	0	12.522	2.6738	2	3	2	1	935	104.1	5.96	3.59058e+06	0.139	117	2
FALSE	High	Master Protein	Q0PD66	RAB1B, member RAS oncogene family, isoform CRA_c OS=Mus musculus OX=10090 GN=Rab1b PE=1 SV=1	0	12.5	26.8657	4	4	2	1	201	22.2	5.73	6.00496e+06	0.719	90	4
FALSE	High	Master Protein	P62334	26S proteasome regulatory subunit 10B OS=Mus musculus OX=10090 GN=Psmc6 PE=1 SV=1	0	12.481	13.6247	4	4	4	1	389	44.1	7.49	1.28645e+07	0.407	47	4
FALSE	High	Master Protein	B2RWX2	Complement component 4B (Childo blood group) OS=Mus musculus OX=10090 GN=C4b PE=2 SV=1	0	12.471	2.81933	3	3	3	1	1738	192.8	7.47	6.70264e+06	0.071	75	3
FALSE	High	Master Protein	A2AGT5	Cytoskeleton-associated protein 5 OS=Mus musculus OX=10090 GN=Ckap5 PE=1 SV=1	0	12.468	3.14961	5	6	5	1	2032	225.5	7.96	9.32225e+06	0.095	33	5
FALSE	High	Master Protein	F8VQC1	Signal recognition particle subunit SRP72 OS=Mus musculus OX=10090 GN=Srp72 PE=1 SV=1	0	12.444	7.6006	4	4	4	1	671	74.6	9.23	5.20352e+06	0.245	80	4
FALSE	High	Master Protein	Q3TW51	Uncharacterized protein OS=Mus musculus OX=10090 GN=Snd1 PE=2 SV=1	0	12.424	4.28571	3	3	3	1	910	102	7.56	4.21877e+06	0.122	90	3
FALSE	High	Master Protein	Q3U8F5	Uncharacterized protein OS=Mus musculus OX=10090 GN=Psmd12 PE=2 SV=1	0	12.39	7.23684	3	4	3	1	456	52.8	7.06	8.56014e+06	0.311	98	3
FALSE	High	Master Protein	P62960	Nuclease-sensitive element-binding protein 1 OS=Mus musculus OX=10090 GN=Ybx1 PE=1 SV=3	0	12.289	23.6025	3	3	2	1	322	35.7	9.88	8.09764e+06	0.638	65	3
FALSE	High	Master Protein	P01900	H-2 class I histocompatibility antigen, D-D alpha chain OS=Mus musculus OX=10090 GN=H2-D1 PE=1 SV=1	0	12.24	10.411	3	3	1	1	365	41.1	6.65	4.74657e+06	0.369	74	3
FALSE	High	Master Protein	Q50HX0	RAB14 protein OS=Mus musculus OX=10090 GN=Rab14 PE=2 SV=1	0	12.209	11.6279	2	3	1	1	215	23.9	5.9	4.81357e+06	0.585	96	2
FALSE	High	Master Protein	Q5SWR1	AP complex subunit beta OS=Mus musculus OX=10090 GN=Ap2b1 PE=2 SV=1	0	12.197	2.73396	2	3	1	1	951	105.7	5.34	4.54925e+06	0.148	63	2
FALSE	High	Master Protein	Q76LV0	Glutathione peroxidase OS=Mus musculus OX=10090 GN=Gpx4 PE=1 SV=2	0	12.121	10.2767	2	3	2	1	253	29.2	10.23	13130249	0.585	88	2
FALSE	High	Master Protein	P70398	Probable ubiquitin carboxyl-terminal hydrolase FAF-X OS=Mus musculus OX=10090 GN=Usp9x PE=1 SV=2	0	12.103	2.03204	3	3	3	1	2559	290.5	5.87	3.53219e+06	0.05	91	3
FALSE	High	Master Protein	Q8BJY1	26S proteasome non-ATPase regulatory subunit 5 OS=Mus musculus OX=10090 GN=Psmd5 PE=1 SV=4	0	11.943	10.9127	4	4	4	1	504	55.9	5.21	6.56998e+06	0.346	69	4
FALSE	High	Master Protein	Q9D880	Mitochondrial import inner membrane translocase subunit TIM50 OS=Mus musculus OX=10090 GN=Timm50 PE=1 SV=1	0	11.848	10.4816	3	3	3	1	353	39.8	8.13	1.14552e+07	0.438	117	3
FALSE	High	Master Protein	Q3UDC3	Target of Myb protein 1 OS=Mus musculus OX=10090 GN=Tom1 PE=1 SV=1	0	11.758	5.81395	2	2	2	1	516	57.1	4.97	6.16833e+06	0.194	112	2
FALSE	High	Master Protein	Q61782	Type I epidermal keratin mRNA, 3'end (Fragment) OS=Mus musculus OX=10090 PE=2 SV=1	0	11.744	35.4839	3	3	1	1	93	10.7	6.3	1.96433e+07	1.371	78	3
FALSE	High	Master Protein	G3UWX1	Replication factor C subunit 1 OS=Mus musculus OX=10090 GN=Rfc1 PE=1 SV=2	0	11.719	3.49345	3	3	3	1	1145	127.5	9.31	7.00121e+06	0.105	101	3
FALSE	High	Master Protein	H7BX95	Serine/arginine-rich-splicing factor 1 OS=Mus musculus OX=10090 GN=Srsf1 PE=1 SV=1	0	11.707	19.7628	5	5	5	1	253	28.3	10.08	1.49904e+07	1.054	107	5
FALSE	High	Master Protein	Q6A065	Centrosomal protein of 170 kDa OS=Mus musculus OX=10090 GN=Cep170 PE=1 SV=2	0	11.657	3.21159	5	5	5	1	1588	174.9	7.17	6.66842e+06	0.118	71	5
FALSE	High	Master Protein	Q5SQ20	Pescadillo homolog OS=Mus musculus OX=10090 GN=Pes1 PE=1 SV=1	0	11.557	7.14286	4	4	4	1	588	68.2	6.84	7.54293e+06	0.301	123	4
FALSE	High	Master Protein	Q91XH8	Cellular tumor antigen p53 OS=Mus musculus OX=10090 GN=Trp53 PE=2 SV=1	0	11.475	8.18414	2	2	2	1	391	43.5	7.05	8.94207e+06	0.194	69	2
FALSE	High	Master Protein	Q3TVV7	Uncharacterized protein OS=Mus musculus OX=10090 GN=Umps PE=2 SV=1	0	11.475	4.9896	2	2	2	1	481	52.2	6.48	6.24355e+06	0.172	103	2
FALSE	High	Master Protein	Q8BVQ9	26S proteasome regulatory subunit 7 OS=Mus musculus OX=10090 GN=Psmc2 PE=1 SV=1	0	11.428	8	4	4	4	1	475	52.8	6.28	9.66202e+06	0.292	90	4
FALSE	High	Master Protein	Q6ZQ08	CCR4-NOT transcription complex subunit 1 OS=Mus musculus OX=10090 GN=Cnot1 PE=1 SV=2	0	11.422	1.38947	3	3	3	1	2375	266.6	7.11	7.75865e+06	0.05	84	3
FALSE	High	Master Protein	P61164	Alpha-centractin OS=Mus musculus OX=10090 GN=Actr1a PE=1 SV=1	0	11.382	4.25532	1	2	1	1	376	42.6	6.64	1.44133e+07	0.222	85	1
FALSE	High	Master Protein	Q5SW88	RAB1A, member RAS oncogene family OS=Mus musculus OX=10090 GN=Rab1a PE=1 SV=1	0	11.364	18.8119	3	3	1	1	202	22.4	6.21	6.20156e+06	0.468	63	3
FALSE	High	Master Protein	A0A1W2P768	Histone H3.2 OS=Mus musculus OX=10090 GN=Hist2h3c1 PE=1 SV=1	0	11.292	12.7072	3	4	3	1	181	20.2	11.39	4.06222e+07	1.31	87	3
FALSE	High	Master Protein	Q3TWW8	Serine/arginine-rich splicing factor 6 OS=Mus musculus OX=10090 GN=Srsf6 PE=1 SV=1	0	11.235	10.9145	4	4	3	1	339	39	11.46	6.69598e+06	0.551	98	4
FALSE	High	Master Protein	A2AMU9	Ribosome assembly factor mrt4 OS=Mus musculus OX=10090 GN=Mrto4 PE=1 SV=1	0	11.224	17.1548	4	5	4	1	239	27.5	8.54	2.85251e+07	0.719	53	4
FALSE	High	Master Protein	Q8CC13	AP complex subunit beta OS=Mus musculus OX=10090 GN=Ap1b1 PE=2 SV=1	0	11.222	4.72193	2	2	1	1	953	104.9	5.06	4.63975e+06	0.094	73	2
FALSE	High	Master Protein	A0A2I3BRL8	Predicted gene 7324 OS=Mus musculus OX=10090 GN=Gm7324 PE=4 SV=1	0	11.201	8.76289	3	3	3	1	388	42.2	9.99	8.04451e+06	0.233	124	3
FALSE	High	Master Protein	P29391	Ferritin light chain 1 OS=Mus musculus OX=10090 GN=Ftl1 PE=1 SV=2	0	11.196	17.4863	2	2	2	1	183	20.8	6	2.79285e+07	0.425	72	2
FALSE	High	Master Protein	A8DUK2	Beta-globin OS=Mus musculus OX=10090 GN=Hbbt1 PE=3 SV=1	0	11.194	35.0993	4	4	4	1	151	16.2	8.21	5.53767e+06	1.31	83	4
FALSE	High	Master Protein	P43276	Histone H1.5 OS=Mus musculus OX=10090 GN=Hist1h1b PE=1 SV=2	0	11.18	21.5247	4	4	3	1	223	22.6	10.92	1.27753e+07	1.154	95	4
FALSE	High	Master Protein	K7T9T8	IgA heavy chain variable region (Fragment) OS=Mus musculus OX=10090 PE=2 SV=1	0	11.107	37.1681	3	4	1	1	113	12.4	8.4	1.69709e+06	2.162	89	3
FALSE	High	Master Protein	Q8BMK4	Cytoskeleton-associated protein 4 OS=Mus musculus OX=10090 GN=Ckap4 PE=1 SV=2	0	11.093	2.78261	1	2	1	1	575	63.7	5.64	4.97856e+06	0.116	85	1
FALSE	High	Master Protein	Q544R5	MCG16669, isoform CRA_b OS=Mus musculus OX=10090 GN=Tardbp PE=1 SV=1	0	11.064	9.66184	3	3	3	1	414	44.5	6.7	1.23236e+07	0.438	82	3
FALSE	High	Master Protein	Q80ZM5	H1 histone family, member X OS=Mus musculus OX=10090 GN=H1fx PE=1 SV=1	0	11.023	11.7021	2	3	2	1	188	20.1	11.22	4.42255e+07	0.389	108	2
FALSE	High	Master Protein	Q3TJG6	Uncharacterized protein OS=Mus musculus OX=10090 GN=Ptges3 PE=2 SV=1	0	11.008	23.75	3	5	3	1	160	18.7	4.55	1.91299e+07	1.512	60	3
FALSE	High	Master Protein	Q8VI94	2'-5'-oligoadenylate synthase-like protein 1 OS=Mus musculus OX=10090 GN=Oasl1 PE=2 SV=1	0	10.99	9.39335	4	4	3	1	511	59.1	7.14	1.70251e+07	0.359	87	4
FALSE	High	Master Protein	K7T9N4	IgA heavy chain variable region (Fragment) OS=Mus musculus OX=10090 PE=2 SV=1	0	10.977	47.3214	3	3	1	1	112	12.4	7.96	1.11969e+08	1.683	77	3
FALSE	High	Master Protein	Q9JME5	AP-3 complex subunit beta-2 OS=Mus musculus OX=10090 GN=Ap3b2 PE=1 SV=2	0	10.96	3.8817	4	4	2	1	1082	119.1	5.63	1.23932e+07	0.143	65	4
FALSE	High	Master Protein	Q3UYX6	Uncharacterized protein OS=Mus musculus OX=10090 GN=Srsf10 PE=2 SV=1	0	10.951	13.6691	3	3	3	1	278	33.1	11.09	8285973	0.585	54	3
FALSE	High	Master Protein	X5J4H7	IgG1 heavy chain VDJ region (Fragment) OS=Mus musculus OX=10090 PE=2 SV=1	0	10.915	13.7615	1	11	1	1	109	12.1	8.38	4576085082	0.931	488	1
FALSE	High	Master Protein	O88569	Heterogeneous nuclear ribonucleoproteins A2/B1 OS=Mus musculus OX=10090 GN=Hnrnpa2b1 PE=1 SV=2	0	10.865	14.4476	5	6	3	1	353	37.4	8.95	1.01444e+07	0.833	91	5
FALSE	High	Master Protein	P27661	Histone H2AX OS=Mus musculus OX=10090 GN=H2afx PE=1 SV=2	0	10.865	32.1678	4	5	1	1	143	15.1	10.74	1.49762e+07	2.594	94	4
FALSE	High	Master Protein	P62715	Serine/threonine-protein phosphatase 2A catalytic subunit beta isoform OS=Mus musculus OX=10090 GN=Ppp2cb PE=1 SV=1	0	10.843	10.6796	3	3	3	1	309	35.6	5.43	3.56346e+06	0.438	72	3
FALSE	High	Master Protein	P62852	40S ribosomal protein S25 OS=Mus musculus OX=10090 GN=Rps25 PE=1 SV=1	0	10.841	24	3	7	3	1	125	13.7	10.11	5.22666e+07	3.642	169	3
FALSE	High	Master Protein	Q8BZY3	DEAD (Asp-Glu-Ala-Asp) box polypeptide 19b OS=Mus musculus OX=10090 GN=Ddx19b PE=1 SV=1	0	10.804	6.47773	2	2	2	1	494	55.6	8.54	6.33097e+06	0.145	109	2
FALSE	High	Master Protein	Q80UL3	Galactokinase 1 OS=Mus musculus OX=10090 GN=Galk1 PE=2 SV=1	0	10.78	7.14286	3	3	3	1	392	42.3	5.26	6.44227e+06	0.438	82	3
FALSE	High	Master Protein	Q925I1	ATPase family AAA domain-containing protein 3 OS=Mus musculus OX=10090 GN=Atad3 PE=1 SV=1	0	10.702	7.2758	4	4	4	1	591	66.7	9.29	6.50141e+06	0.252	85	4
FALSE	High	Master Protein	Q9Z1R9	MCG124046 OS=Mus musculus OX=10090 GN=Prss1 PE=1 SV=1	0	10.609	9.7561	2	11	2	1	246	26.1	4.94	1.04578e+10	0.995	33	2
FALSE	High	Master Protein	Q9WV55	Vesicle-associated membrane protein-associated protein A OS=Mus musculus OX=10090 GN=Vapa PE=1 SV=2	0	10.556	12.4498	3	3	3	1	249	27.8	8.4	5.86613e+06	0.54	85	3
FALSE	High	Master Protein	K4DI59	DNA ligase OS=Mus musculus OX=10090 GN=Lig3 PE=1 SV=1	0	10.538	4.33071	3	3	3	1	1016	113.1	8.98	6.22365e+06	0.109	98	3
FALSE	High	Master Protein	P70410	Nucleolar GTP-binding protein 2 (Fragment) OS=Mus musculus OX=10090 GN=Gnl2 PE=2 SV=1	0	10.529	4.53297	2	2	2	1	728	83	9.23	2.94432e+06	0.113	75	2
FALSE	High	Master Protein	P28658	Ataxin-10 OS=Mus musculus OX=10090 GN=Atxn10 PE=1 SV=2	0	10.507	8	3	3	3	1	475	53.7	5.25	8.21722e+06	0.241	70	3
FALSE	High	Master Protein	Q8VHX6	Filamin-C OS=Mus musculus OX=10090 GN=Flnc PE=1 SV=3	0	10.424	1.02715	3	4	1	1	2726	290.9	5.95	2.89046e+06	0.042	125	3
FALSE	High	Master Protein	P59999	Actin-related protein 2/3 complex subunit 4 OS=Mus musculus OX=10090 GN=Arpc4 PE=1 SV=3	0	10.381	27.381	4	6	4	1	168	19.7	8.43	1.22687e+07	1.031	113	4
FALSE	High	Master Protein	P27601	Guanine nucleotide-binding protein subunit alpha-13 OS=Mus musculus OX=10090 GN=Gna13 PE=1 SV=1	0	10.289	10.8753	4	4	3	1	377	44	8.21	1.34349e+07	0.425	88	4
FALSE	High	Master Protein	C5H0E8	Rap1A-retro1 OS=Mus musculus OX=10090 GN=Gm9392 PE=2 SV=1	0	10.227	10.8696	2	3	2	1	184	21	6.67	6.62975e+06	0.995	112	2
FALSE	High	Master Protein	Q99M31	Heat shock 70 kDa protein 14 OS=Mus musculus OX=10090 GN=Hspa14 PE=1 SV=2	0	10.223	7.66208	3	3	3	1	509	54.6	5.92	7.12164e+06	0.233	67	3
FALSE	High	Master Protein	Q9QZE5	Coatomer subunit gamma-1 OS=Mus musculus OX=10090 GN=Copg1 PE=1 SV=1	0	10.207	7.32265	4	4	4	1	874	97.5	5.35	1.33847e+07	0.207	70	4
FALSE	High	Master Protein	Q8JZU2	Tricarboxylate transport protein, mitochondrial OS=Mus musculus OX=10090 GN=Slc25a1 PE=1 SV=1	0	10.141	7.71704	2	2	2	1	311	33.9	9.89	1.09796e+07	0.292	100	2
FALSE	High	Master Protein	Q8C671	Uncharacterized protein OS=Mus musculus OX=10090 GN=Srsf2 PE=2 SV=1	0	10.017	12.5984	3	3	3	1	254	29	11.22	1.1829e+07	0.54	98	3
FALSE	High	Master Protein	P09411	Phosphoglycerate kinase 1 OS=Mus musculus OX=10090 GN=Pgk1 PE=1 SV=4	0	10.016	7.91367	2	3	2	1	417	44.5	7.9	1.04727e+07	0.172	52	2
FALSE	High	Master Protein	E9Q0F0	Keratin 78 OS=Mus musculus OX=10090 GN=Krt78 PE=1 SV=1	0	10.01	1.96629	3	5	2	1	1068	112.2	7.97	2.37077e+08	0.083	104	3
FALSE	High	Master Protein	Q542D9	Transferrin receptor, isoform CRA_a OS=Mus musculus OX=10090 GN=Tfrc PE=1 SV=1	0	10.007	4.45609	3	3	3	1	763	85.7	6.57	7.31079e+06	0.151	79	3
FALSE	High	Master Protein	Q3U7V7	Profilin OS=Mus musculus OX=10090 GN=Pfn1 PE=2 SV=1	0	9.945	35.7143	4	4	4	1	140	15	8.28	9.7954e+06	1.783	53	4
FALSE	High	Master Protein	A0A0U1RPL0	Ataxin-2-like protein OS=Mus musculus OX=10090 GN=Atxn2l PE=1 SV=1	0	9.932	2.82847	2	2	2	1	1096	115.2	8.66	6.74308e+06	0.11	81	2
FALSE	High	Master Protein	P63085	Mitogen-activated protein kinase 1 OS=Mus musculus OX=10090 GN=Mapk1 PE=1 SV=3	0	9.926	12.5698	3	4	3	1	358	41.2	6.98	8.87919e+06	0.35	42	3
FALSE	High	Master Protein	O08992	Syntenin-1 OS=Mus musculus OX=10090 GN=Sdcbp PE=1 SV=1	0	9.885	14.7157	3	3	3	1	299	32.4	7.15	6.62213e+06	0.54	60	3
FALSE	High	Master Protein	D3YU22	LIM and calponin homology domains-containing protein 1 OS=Mus musculus OX=10090 GN=Limch1 PE=1 SV=1	0	9.863	4.40075	4	4	4	1	1068	119.5	5.63	1.20248e+07	0.147	97	4
FALSE	High	Master Protein	Q8BH44	Coronin-2B OS=Mus musculus OX=10090 GN=Coro2b PE=1 SV=2	0	9.814	7.29167	3	3	3	1	480	54.9	8.27	1.34775e+07	0.269	92	3
FALSE	High	Master Protein	Q91Z25	Actin-related protein 2/3 complex subunit OS=Mus musculus OX=10090 GN=Arpc1b PE=1 SV=1	0	9.791	11.9681	3	3	3	1	376	41.5	8.35	5.95332e+06	0.438	58	3
FALSE	High	Master Protein	P62315	Small nuclear ribonucleoprotein Sm D1 OS=Mus musculus OX=10090 GN=Snrpd1 PE=1 SV=1	0	9.783	20.1681	2	3	2	1	119	13.3	11.56	1.49901e+07	2.981	44	2
FALSE	High	Master Protein	K7U695	IgA heavy chain variable region (Fragment) OS=Mus musculus OX=10090 PE=2 SV=1	0	9.722	26.1261	2	9	2	1	111	12.3	7.94	1.07285e+08	1.683	115	2
FALSE	High	Master Protein	P84104	Serine/arginine-rich splicing factor 3 OS=Mus musculus OX=10090 GN=Srsf3 PE=1 SV=1	0	9.718	17.6829	3	3	2	1	164	19.3	11.65	3.46307e+07	0.995	56	3
FALSE	High	Master Protein	G3X9M0	28S ribosomal protein S29, mitochondrial OS=Mus musculus OX=10090 GN=Dap3 PE=1 SV=1	0	9.65	9.59596	3	3	3	1	396	45.3	9.11	5.5602e+06	0.318	54	3
FALSE	High	Master Protein	P40142	Transketolase OS=Mus musculus OX=10090 GN=Tkt PE=1 SV=1	0	9.623	7.70465	3	3	3	1	623	67.6	7.5	5.45448e+06	0.205	37	3
FALSE	High	Master Protein	E9QKR0	Guanine nucleotide-binding protein G(I)/G(S)/G(T) subunit beta-2 OS=Mus musculus OX=10090 GN=Gnb2 PE=1 SV=1	0	9.606	12.8272	5	5	5	1	382	41.4	6.6	2.13266e+07	0.896	60	5
FALSE	High	Master Protein	Q60960	Importin subunit alpha-5 OS=Mus musculus OX=10090 GN=Kpna1 PE=1 SV=2	0	9.587	2.60223	1	2	1	1	538	60.1	5.01	6.93262e+06	0.202	91	1
FALSE	High	Master Protein	Q9CXW2	28S ribosomal protein S22, mitochondrial OS=Mus musculus OX=10090 GN=Mrps22 PE=1 SV=1	0	9.483	8.6351	3	3	3	1	359	41.2	8.56	7.14437e+06	0.318	64	3
FALSE	High	Master Protein	E9PWG6	Non-SMC condensin I complex, subunit G OS=Mus musculus OX=10090 GN=Ncapg PE=1 SV=1	0	9.455	2.58964	2	2	2	1	1004	112.8	5.55	3.80653e+06	0.086	87	2
FALSE	High	Master Protein	Q3T9Y8	Eukaryotic translation initiation factor 3 subunit I OS=Mus musculus OX=10090 GN=Eif3i PE=2 SV=1	0	9.418	8.92308	3	3	3	1	325	36.4	5.77	7.75577e+06	0.35	87	3
FALSE	High	Master Protein	Q62189	U1 small nuclear ribonucleoprotein A OS=Mus musculus OX=10090 GN=Snrpa PE=1 SV=3	0	9.41	13.2404	4	4	4	1	287	31.8	9.8	4.62137e+06	1.031	67	4
FALSE	High	Master Protein	Q62426	Cystatin-B OS=Mus musculus OX=10090 GN=Cstb PE=1 SV=1	0	9.409	21.4286	1	2	1	1	98	11	7.39	2.42574e+07	1.154	30	1
FALSE	High	Master Protein	X5J5A6	IgM heavy chain VDJ region (Fragment) OS=Mus musculus OX=10090 PE=2 SV=1	0	9.405	43.9252	3	3	1	1	107	12.1	8.41	9.73041e+07	2.162	95	3
FALSE	High	Master Protein	Q6P542	ATP-binding cassette sub-family F member 1 OS=Mus musculus OX=10090 GN=Abcf1 PE=1 SV=1	0	9.238	4.6595	3	3	3	1	837	94.9	6.51	6.68586e+06	0.166	37	3
FALSE	High	Master Protein	Q8BP48	Methionine aminopeptidase 1 OS=Mus musculus OX=10090 GN=Metap1 PE=1 SV=1	0	9.231	7.25389	2	2	2	1	386	43.2	7.17	7.36453e+06	0.212	68	2
FALSE	High	Master Protein	Q99JI4	26S proteasome non-ATPase regulatory subunit 6 OS=Mus musculus OX=10090 GN=Psmd6 PE=1 SV=1	0	9.186	6.94087	2	2	2	1	389	45.5	5.52	1.09242e+07	0.172	82	2
FALSE	High	Master Protein	P45591	Cofilin-2 OS=Mus musculus OX=10090 GN=Cfl2 PE=1 SV=1	0	9.157	18.0723	3	3	1	1	166	18.7	7.88	6.25944e+06	0.701	86	3
FALSE	High	Master Protein	P35585	AP-1 complex subunit mu-1 OS=Mus musculus OX=10090 GN=Ap1m1 PE=1 SV=3	0	9.142	7.32861	3	3	3	1	423	48.5	7.3	7.96505e+06	0.269	61	3
FALSE	High	Master Protein	Q99PT1	Rho GDP-dissociation inhibitor 1 OS=Mus musculus OX=10090 GN=Arhgdia PE=1 SV=3	0	9.131	20.098	2	2	2	1	204	23.4	5.2	1.1875e+07	0.359	46	2
FALSE	High	Master Protein	Q8BMA6	Signal recognition particle subunit SRP68 OS=Mus musculus OX=10090 GN=Srp68 PE=1 SV=2	0	9.105	8.64	4	4	4	1	625	70.5	8.57	5.21646e+06	0.239	47	4
FALSE	High	Master Protein	Q9D1R9	60S ribosomal protein L34 OS=Mus musculus OX=10090 GN=Rpl34 PE=1 SV=2	0	9.014	21.3675	4	5	4	1	117	13.3	11.47	3.84541e+07	3.642	78	4
FALSE	High	Master Protein	P32233	Developmentally-regulated GTP-binding protein 1 OS=Mus musculus OX=10090 GN=Drg1 PE=1 SV=1	0	9.01	8.99183	3	3	3	1	367	40.5	8.9	7.15642e+06	0.304	66	3
FALSE	High	Master Protein	Q8K3I4	Rab effector MyRIP OS=Mus musculus OX=10090 GN=Myrip PE=1 SV=1	0	8.984	2.57009	2	2	2	1	856	94.9	6.07	6.67597e+06	0.108	116	2
FALSE	High	Master Protein	A0A1S6GWG6	Uncharacterized protein OS=Mus musculus OX=10090 GN=Atp6v1b2 PE=2 SV=1	0	8.935	7.40741	3	3	3	1	540	59.2	6.09	7.81743e+06	0.233	66	3
FALSE	High	Master Protein	Q9R0L7	A-kinase anchor protein 8-like OS=Mus musculus OX=10090 GN=Akap8l PE=1 SV=1	0	8.928	2.18069	1	2	1	1	642	71.4	5.05	6.1179e+06	0.166	81	1
FALSE	High	Master Protein	P26516	26S proteasome non-ATPase regulatory subunit 7 OS=Mus musculus OX=10090 GN=Psmd7 PE=1 SV=2	0	8.925	9.96885	2	2	2	1	321	36.5	6.77	3.87338e+06	0.359	57	2
FALSE	High	Master Protein	Q8VBT0	Thioredoxin-related transmembrane protein 1 OS=Mus musculus OX=10090 GN=Tmx1 PE=1 SV=1	0	8.902	8.99281	2	2	2	1	278	31.4	5.29	1.43893e+07	0.52	76	2
FALSE	High	Master Protein	E9PZC3	Flavin reductase (NADPH) OS=Mus musculus OX=10090 GN=Blvrb PE=1 SV=1	0	8.896	15.3846	2	3	2	1	247	26.6	7.01	5.43024e+06	0.468	89	2
FALSE	High	Master Protein	Q8CG47	Structural maintenance of chromosomes protein 4 OS=Mus musculus OX=10090 GN=Smc4 PE=1 SV=1	0	8.863	2.48834	3	3	3	1	1286	146.8	7.3	8.83017e+06	0.085	65	3
FALSE	High	Master Protein	Q3TRK9	Uncharacterized protein OS=Mus musculus OX=10090 GN=Slc16a1 PE=2 SV=1	0	8.853	4.66531	2	2	2	1	493	53.3	7.47	5.55016e+06	0.311	91	2
FALSE	High	Master Protein	Q9DBE8	Alpha-1,3/1,6-mannosyltransferase ALG2 OS=Mus musculus OX=10090 GN=Alg2 PE=1 SV=2	0	8.834	7.95181	2	2	2	1	415	47.4	7.97	1.11853e+07	0.202	78	2
FALSE	High	Master Protein	A0A140T8M1	Immunoglobulin kappa variable 10-96 (Fragment) OS=Mus musculus OX=10090 GN=Igkv10-96 PE=4 SV=2	0	8.828	25.2174	2	2	2	1	115	12.7	5.94	2.24545e+07	0.931	52	2
FALSE	High	Master Protein	Q3TK27	Uncharacterized protein OS=Mus musculus OX=10090 GN=Gnl3 PE=2 SV=1	0	8.828	2.7881	1	2	1	1	538	60.7	9.14	4.67796e+06	0.15	74	1
FALSE	High	Master Protein	P67778	Prohibitin OS=Mus musculus OX=10090 GN=Phb PE=1 SV=1	0	8.826	12.8676	3	3	3	1	272	29.8	5.76	8.60453e+06	0.468	75	3
FALSE	High	Master Protein	Q99JY0	Trifunctional enzyme subunit beta, mitochondrial OS=Mus musculus OX=10090 GN=Hadhb PE=1 SV=1	0	8.814	10.3158	4	4	4	1	475	51.4	9.38	1.07974e+07	0.359	54	4
FALSE	High	Master Protein	Q3U186	Probable arginine--tRNA ligase, mitochondrial OS=Mus musculus OX=10090 GN=Rars2 PE=1 SV=1	0	8.765	4.84429	2	2	2	1	578	65.3	8.02	4.09958e+06	0.122	81	2
FALSE	High	Master Protein	Q8K224	RNA cytidine acetyltransferase OS=Mus musculus OX=10090 GN=Nat10 PE=1 SV=1	0	8.72	4.88281	3	3	3	1	1024	115.3	8.32	3.93426e+06	0.118	49	3
FALSE	High	Master Protein	Q9WVA3	Mitotic checkpoint protein BUB3 OS=Mus musculus OX=10090 GN=Bub3 PE=1 SV=2	0	8.691	9.5092	3	3	3	1	326	36.9	6.84	1.03644e+07	0.468	78	3
FALSE	High	Master Protein	Q9D8L3	Signal sequence receptor, delta OS=Mus musculus OX=10090 GN=Ssr4 PE=1 SV=1	0	8.688	13.2948	2	2	2	1	173	19	5.78	1.90309e+07	0.778	77	2
FALSE	High	Master Protein	Q3UJP8	Trifunctional purine biosynthetic protein adenosine-3 OS=Mus musculus OX=10090 GN=Gart PE=2 SV=1	0	8.616	3.26733	2	2	2	1	1010	107.4	6.68	7.99781e+06	0.086	55	2
FALSE	High	Master Protein	Q3TF40	Uncharacterized protein (Fragment) OS=Mus musculus OX=10090 GN=Nono PE=2 SV=1	0	8.614	4.16667	2	2	1	1	528	60.4	9.61	1.61916e+07	0.172	84	2
FALSE	High	Master Protein	Q6ZQG1	MCG21756, isoform CRA_a (Fragment) OS=Mus musculus OX=10090 GN=Nup205 PE=2 SV=1	0	8.545	1.98355	4	4	4	1	2067	233.7	6.6	3.2926e+06	0.084	84	4
FALSE	High	Master Protein	Q80ZI9	WD repeat domain 1 (Fragment) OS=Mus musculus OX=10090 GN=Wdr1 PE=2 SV=1	0	8.455	6.231	2	2	2	1	658	72.1	8.41	1.06998e+06	0.11	68	2
FALSE	High	Master Protein	P27773	Protein disulfide-isomerase A3 OS=Mus musculus OX=10090 GN=Pdia3 PE=1 SV=2	0	8.453	6.93069	3	3	3	1	505	56.6	6.21	3.6176e+06	0.218	70	3
FALSE	High	Master Protein	Q04750	DNA topoisomerase 1 OS=Mus musculus OX=10090 GN=Top1 PE=1 SV=2	0	8.436	4.43286	3	4	3	1	767	90.8	9.33	6.84009e+06	0.158	87	3
FALSE	High	Master Protein	Q5F2I8	Gamma heavy chain variable region (Fragment) OS=Mus musculus OX=10090 GN=IgG1 TS1 VH PE=2 SV=1	0	8.425	15.9664	1	2	1	1	119	13.3	7.91	1.20593e+07	1.154	70	1
FALSE	High	Master Protein	Q9JKB3	Y-box-binding protein 3 OS=Mus musculus OX=10090 GN=Ybx3 PE=1 SV=2	0	8.392	9.9723	2	2	1	1	361	38.8	9.69	2.50628e+06	0.274	71	2
FALSE	High	Master Protein	A0A0A6YXN4	Immunoglobulin heavy variable V1-18 (Fragment) OS=Mus musculus OX=10090 GN=Ighv1-18 PE=1 SV=1	0	8.329	17.9487	2	3	1	1	117	12.9	7.94	6.56368e+06	1.154	100	2
FALSE	High	Master Protein	Q4FJR9	G1p2 protein OS=Mus musculus OX=10090 GN=Isg15 PE=1 SV=1	0	8.273	11.1801	1	1	1	1	161	17.9	7.9	1.54425e+07	0.334	77	1
FALSE	High	Master Protein	A0A2S0DFI2	Anti-HIV fusion peptide monocolonal anitbody heavy chain vFP3.01 (Fragment) OS=Mus musculus OX=10090 PE=4 SV=1	0	8.269	11.8644	1	8	1	1	118	13	7.97	2.67475e+09	0.931	277	1
FALSE	High	Master Protein	D3Z780	Translation initiation factor eIF-2B subunit delta OS=Mus musculus OX=10090 GN=Eif2b4 PE=1 SV=1	0	8.226	3.71025	2	2	2	1	566	62.3	9.2	6.38788e+06	0.172	87	2
FALSE	High	Master Protein	E9Q3T0	Predicted pseudogene 10073 OS=Mus musculus OX=10090 GN=Gm10073 PE=1 SV=1	0	8.127	14.0351	1	2	1	1	114	11.4	4.36	1.05793e+08	1.512	30	1
FALSE	High	Master Protein	Q3UL54	Uncharacterized protein OS=Mus musculus OX=10090 GN=Rsl1d1 PE=2 SV=1	0	8.106	6.45161	3	3	3	1	465	51.9	9.98	6.16577e+06	0.35	57	3
FALSE	High	Master Protein	A0A1L1STE6	Isocitrate dehydrogenase [NAD] subunit, mitochondrial OS=Mus musculus OX=10090 GN=Idh3a PE=1 SV=1	0	8.102	5.72917	2	2	2	1	384	41.5	6.93	9.88342e+06	0.233	64	2
FALSE	High	Master Protein	Q3TJF2	Obg-like ATPase 1 OS=Mus musculus OX=10090 GN=Ola1 PE=2 SV=1	0	8.091	3.78788	1	1	1	1	396	44.8	7.52	2.13058e+06	0.093	88	1
FALSE	High	Master Protein	Q3TPZ5	Dynactin 2 OS=Mus musculus OX=10090 GN=Dctn2 PE=1 SV=1	0	8.078	8.20896	3	3	3	1	402	44.1	5.26	2.34919e+06	0.292	52	3
FALSE	High	Master Protein	Q78P92	FSHD Region Gene 1 protein OS=Mus musculus OX=10090 GN=Frg1 PE=1 SV=1	0	8.075	12.4031	2	2	2	1	258	29.1	8.92	1.11767e+07	0.389	56	2
FALSE	High	Master Protein	Q922Q8	Leucine-rich repeat-containing protein 59 OS=Mus musculus OX=10090 GN=Lrrc59 PE=1 SV=1	0	8.038	8.14332	2	2	2	1	307	34.9	9.52	1.4461e+07	0.292	56	2
FALSE	High	Master Protein	E9Q035	Predicted gene 20425 OS=Mus musculus OX=10090 GN=Gm20425 PE=4 SV=1	0	7.997	5.62372	4	4	4	1	978	107.7	7.77	4.88541e+06	0.16	38	4
FALSE	High	Master Protein	Q8K234	Oasl2 protein OS=Mus musculus OX=10090 GN=Oasl2 PE=2 SV=1	0	7.985	9.05512	4	4	3	1	508	58.7	6.06	9.19244e+06	0.389	60	4
FALSE	High	Master Protein	A2AN08	E3 ubiquitin-protein ligase UBR4 OS=Mus musculus OX=10090 GN=Ubr4 PE=1 SV=1	0	7.874	1.02317	3	3	3	1	5180	571.9	6.06	1.91885e+06	0.025	41	3
FALSE	High	Master Protein	X5J513	IgM heavy chain VDJ region (Fragment) OS=Mus musculus OX=10090 PE=2 SV=1	0	7.87	29.4118	3	3	1	1	119	13.2	8.66	4.24936e+07	2.162	80	3
FALSE	High	Master Protein	Q9DB77	Cytochrome b-c1 complex subunit 2, mitochondrial OS=Mus musculus OX=10090 GN=Uqcrc2 PE=1 SV=1	0	7.815	10.3753	3	3	3	1	453	48.2	9.25	7.34316e+06	0.318	41	3
FALSE	High	Master Protein	P06745	Glucose-6-phosphate isomerase OS=Mus musculus OX=10090 GN=Gpi PE=1 SV=4	0	7.707	5.37634	2	2	2	1	558	62.7	8.13	3.09654e+06	0.145	59	2
FALSE	High	Master Protein	Q6P5F9	Exportin-1 OS=Mus musculus OX=10090 GN=Xpo1 PE=1 SV=1	0	7.682	4.10831	3	3	3	1	1071	123	6.07	3.07866e+06	0.124	33	3
FALSE	High	Master Protein	Q3V2E0	Uncharacterized protein OS=Mus musculus OX=10090 GN=Try5 PE=2 SV=1	0	7.653	7.84314	1	11	1	1	255	27.1	6.73	5.55011e+08	0.468	57	1
FALSE	High	Master Protein	Q9R1T2	SUMO-activating enzyme subunit 1 OS=Mus musculus OX=10090 GN=Sae1 PE=1 SV=1	0	7.633	10.5714	2	2	2	1	350	38.6	5.36	3.47564e+06	0.212	73	2
FALSE	High	Master Protein	O55142	60S ribosomal protein L35a OS=Mus musculus OX=10090 GN=Rpl35a PE=1 SV=2	0	7.63	31.8182	4	5	4	1	110	12.5	10.89	3.32517e+07	1.783	86	4
FALSE	High	Master Protein	Q76MZ3	Serine/threonine-protein phosphatase 2A 65 kDa regulatory subunit A alpha isoform OS=Mus musculus OX=10090 GN=Ppp2r1a PE=1 SV=3	0	7.6	6.11205	2	2	2	1	589	65.3	5.11	1.01584e+07	0.125	0	2
FALSE	High	Master Protein	P54822	Adenylosuccinate lyase OS=Mus musculus OX=10090 GN=Adsl PE=1 SV=2	0	7.576	8.47107	3	3	3	1	484	54.8	7.27	5.88285e+06	0.259	34	3
FALSE	High	Master Protein	Q924Q3	VH186.2-D-J-C mu protein (Fragment) OS=Mus musculus OX=10090 GN=Ighm PE=2 SV=1	0	7.573	32.8767	2	2	1	1	146	16.1	7.83	3.86309e+06	1.154	54	2
FALSE	High	Master Protein	A0A1S6GWH4	Uncharacterized protein OS=Mus musculus OX=10090 GN=Nsun2 PE=2 SV=1	0	7.556	3.19693	2	2	2	1	782	88	6.74	4.7732e+06	0.096	50	2
FALSE	High	Master Protein	E9QN31	Probable 28S rRNA (cytosine-C(5))-methyltransferase OS=Mus musculus OX=10090 GN=Nop2 PE=1 SV=1	0	7.447	4.03023	3	3	3	1	794	86.9	9.19	9784418	0.179	44	3
FALSE	High	Master Protein	Q91XU0	ATPase WRNIP1 OS=Mus musculus OX=10090 GN=Wrnip1 PE=1 SV=2	0	7.436	4.84848	3	4	3	1	660	71.7	6.18	2.86807e+06	0.283	46	3
FALSE	High	Master Protein	A0A140T8M3	Immunoglobulin kappa chain variable 8-30 (Fragment) OS=Mus musculus OX=10090 GN=Igkv8-30 PE=4 SV=2	0	7.409	22.314	2	2	1	1	121	13.3	6.49	9.35732e+06	0.778	58	2
FALSE	High	Master Protein	Q3UAI4	Uncharacterized protein OS=Mus musculus OX=10090 GN=Sf3b2 PE=2 SV=1	0	7.363	3.30296	2	2	2	1	878	98.1	5.58	6.06908e+06	0.096	35	2
FALSE	High	Master Protein	V9GXK0	Predicted gene 12117 OS=Mus musculus OX=10090 GN=Gm12117 PE=4 SV=1	0	7.353	16.5563	2	5	1	1	151	16.3	8.66	5.09983e+06	0.995	56	2
FALSE	High	Master Protein	O54941	SWI/SNF-related matrix-associated actin-dependent regulator of chromatin subfamily E member 1 OS=Mus musculus OX=10090 GN=Smarce1 PE=1 SV=1	0	7.334	3.16302	1	1	1	1	411	46.6	4.88	4.63542e+06	0.096	90	1
FALSE	High	Master Protein	Q80UU6	Opioid growth factor receptor OS=Mus musculus OX=10090 GN=Ogfr PE=2 SV=1	0	7.321	4.2654	2	2	2	1	633	70.6	4.77	1.8327e+07	0.122	21	2
FALSE	High	Master Protein	Q62150	RNA/DNA-binding protein OS=Mus musculus OX=10090 GN=Rnps1 PE=2 SV=1	0	7.318	7.39726	2	2	2	1	365	40.9	10.81	2.48477e+06	0.274	62	2
FALSE	High	Master Protein	Q5SWD9	Pre-rRNA-processing protein TSR1 homolog OS=Mus musculus OX=10090 GN=Tsr1 PE=1 SV=1	0	7.293	3.11333	2	2	2	1	803	92	6.99	3.77738e+06	0.141	63	2
FALSE	High	Master Protein	Q9Z1T1	AP-3 complex subunit beta-1 OS=Mus musculus OX=10090 GN=Ap3b1 PE=1 SV=2	0	7.291	2.53394	3	3	1	1	1105	122.7	5.66	1.10408e+07	0.11	59	3
FALSE	High	Master Protein	Q561N4	MCG1032217 OS=Mus musculus OX=10090 GN=Ube2l3 PE=1 SV=1	0	7.174	14.2857	1	1	1	1	154	17.9	8.51	1.38049e+07	0.334	59	1
FALSE	High	Master Protein	A1A4A7	Pgam5 protein (Fragment) OS=Mus musculus OX=10090 GN=Pgam5 PE=2 SV=1	0	7.169	8.93471	3	3	3	1	291	32.3	9.04	3.47904e+06	0.369	74	3
FALSE	High	Master Protein	P59764	Dedicator of cytokinesis protein 4 OS=Mus musculus OX=10090 GN=Dock4 PE=1 SV=1	0	7.166	2.17391	3	3	3	1	1978	226.4	7.65	1.88946e+06	0.059	31	3
FALSE	High	Master Protein	Q8BGH2	Sorting and assembly machinery component 50 homolog OS=Mus musculus OX=10090 GN=Samm50 PE=1 SV=1	0	7.081	8.31557	3	3	3	1	469	51.8	6.8	4.34494e+06	0.25	24	3
FALSE	High	Master Protein	O35593	26S proteasome non-ATPase regulatory subunit 14 OS=Mus musculus OX=10090 GN=Psmd14 PE=1 SV=2	0	7.031	9.67742	3	3	3	1	310	34.6	6.52	6.09687e+06	0.468	67	3
FALSE	High	Master Protein	Q3U7C0	Uncharacterized protein OS=Mus musculus OX=10090 GN=Afg3l2 PE=2 SV=1	0	7.005	2.1197	2	2	2	1	802	89.4	8.68	5.85741e+06	0.089	74	2
FALSE	High	Master Protein	Q9D0J4	ADP-ribosylation factor-like protein 2 OS=Mus musculus OX=10090 GN=Arl2 PE=1 SV=1	0	6.939	11.9565	2	2	2	1	184	20.9	5.96	7.0152e+06	0.585	64	2
FALSE	High	Master Protein	B2RSW8	Pericentriolar material 1 OS=Mus musculus OX=10090 GN=Pcm1 PE=2 SV=1	0	6.926	1.08642	2	2	2	1	2025	228.7	5.01	1.27487e+07	0.045	56	2
FALSE	High	Master Protein	Q80XH9	ELAV-like protein OS=Mus musculus OX=10090 GN=Elavl4 PE=2 SV=1	0	6.913	3.64078	1	1	1	1	412	45.3	9.28	5.72698e+06	0.105	88	1
FALSE	High	Master Protein	Q9ESZ8	General transcription factor II-I OS=Mus musculus OX=10090 GN=Gtf2i PE=1 SV=3	0	6.886	3.80762	3	3	3	1	998	112.2	6.55	4.11645e+06	0.118	61	3
FALSE	High	Master Protein	Q6R0H7	Guanine nucleotide-binding protein G(s) subunit alpha isoforms XLas OS=Mus musculus OX=10090 GN=Gnas PE=1 SV=1	0	6.877	3.17741	3	3	2	1	1133	121.4	4.81	9.25061e+06	0.136	59	3
FALSE	High	Master Protein	D3YYI8	Histone deacetylase OS=Mus musculus OX=10090 GN=Gm10093 PE=3 SV=1	0	6.859	6.43154	2	2	2	1	482	55	5.43	1.78053e+07	0.172	71	2
FALSE	High	Master Protein	P52479	Ubiquitin carboxyl-terminal hydrolase 10 OS=Mus musculus OX=10090 GN=Usp10 PE=1 SV=3	0	6.832	3.40909	2	2	2	1	792	87	5.17	9.58775e+06	0.116	45	2
FALSE	High	Master Protein	Q20BD0	Heterogeneous nuclear ribonucleoprotein A/B OS=Mus musculus OX=10090 GN=Hnrnpab PE=1 SV=1	0	6.823	9.03614	3	3	3	1	332	36.2	6.95	1.72979e+07	0.701	87	3
FALSE	High	Master Protein	Q3U621	Uncharacterized protein OS=Mus musculus OX=10090 GN=Rab10 PE=2 SV=1	0	6.815	11	2	2	1	1	200	22.6	8.38	1.26067e+07	0.311	69	2
FALSE	High	Master Protein	Q7TQM2	ScFv 6H8 protein (Fragment) OS=Mus musculus OX=10090 GN=scFv 6H8 PE=4 SV=1	0	6.78	6.58436	1	1	1	1	243	26	8.41	1.03619e+07	0.194	102	1
FALSE	High	Master Protein	Q8C2T9	Uncharacterized protein OS=Mus musculus OX=10090 GN=Ik PE=2 SV=1	0	6.725	3.2316	2	2	2	1	557	65.5	6.64	5.85095e+06	0.166	65	2
FALSE	High	Master Protein	B2RY17	Tnik protein OS=Mus musculus OX=10090 GN=Tnik PE=2 SV=1	0	6.714	2.27439	3	3	3	1	1363	155.2	6.99	4.83529e+06	0.096	65	3
FALSE	High	Master Protein	A0A2X0SFE2	ARHGEF2 (Fragment) OS=Mus musculus OX=10090 GN=ARHGEF2 PE=4 SV=1	0	6.659	2.33029	2	2	2	1	987	112.1	7.25	2.43546e+06	0.077	52	2
FALSE	High	Master Protein	Q3USK2	Casein kinase 1, delta, isoform CRA_b OS=Mus musculus OX=10090 GN=Csnk1d PE=2 SV=1	0	6.656	3.27103	1	2	1	1	428	49.1	9.94	5.21095e+06	0.222	59	1
FALSE	High	Master Protein	Q3UDK3	Uncharacterized protein OS=Mus musculus OX=10090 GN=Rfc5 PE=2 SV=1	0	6.655	12.3894	3	3	3	1	339	38	7.81	1.99167e+06	0.292	65	3
FALSE	High	Master Protein	Q9CR68	Cytochrome b-c1 complex subunit Rieske, mitochondrial OS=Mus musculus OX=10090 GN=Uqcrfs1 PE=1 SV=1	0	6.624	7.66423	1	1	1	1	274	29.3	8.7	5.16342e+06	0.145	76	1
FALSE	High	Master Protein	Q0VE46	Myadm protein OS=Mus musculus OX=10090 GN=Myadm PE=1 SV=1	0	6.623	5.3125	1	1	1	1	320	35.3	8.31	1.76504e+06	0.259	69	1
FALSE	High	Master Protein	P35279	Ras-related protein Rab-6A OS=Mus musculus OX=10090 GN=Rab6a PE=1 SV=4	0	6.619	11.0577	2	3	1	1	208	23.6	5.54	3.67391e+06	0.311	72	2
FALSE	High	Master Protein	Q9CY46	U6 snRNA-associated Sm-like protein LSm4 OS=Mus musculus OX=10090 GN=Lsm4 PE=1 SV=1	0	6.616	12.3188	2	3	2	1	138	15.2	10.05	3.75752e+07	0.259	80	2
FALSE	High	Master Protein	Q9DAW9	Calponin-3 OS=Mus musculus OX=10090 GN=Cnn3 PE=1 SV=1	0	6.598	9.09091	2	3	2	1	330	36.4	5.72	6.71165e+06	0.438	53	2
FALSE	High	Master Protein	G3UXL2	Phosphoribosyl pyrophosphate synthetase 1-like 3 OS=Mus musculus OX=10090 GN=Prps1l3 PE=3 SV=1	0	6.547	5.34591	1	1	1	1	318	34.8	6.98		0.122	50	1
FALSE	High	Master Protein	P49813	Tropomodulin-1 OS=Mus musculus OX=10090 GN=Tmod1 PE=1 SV=2	0	6.543	11.1421	3	5	3	1	359	40.4	5.1	5.62944e+06	0.585	28	3
FALSE	High	Master Protein	Q52L67	Gpsn2 protein OS=Mus musculus OX=10090 GN=Tecr PE=1 SV=1	0	6.502	5.8011	2	3	2	1	362	41.9	9.39	1.73727e+07	0.259	35	2
FALSE	High	Master Protein	Q3U7P6	GTP cyclohydrolase 1 OS=Mus musculus OX=10090 GN=Gch1 PE=1 SV=1	0	6.49	7.05394	3	3	3	1	241	27	8.27	8.94721e+06	0.334	49	3
FALSE	High	Master Protein	Q8QZY1	Eukaryotic translation initiation factor 3 subunit L OS=Mus musculus OX=10090 GN=Eif3l PE=1 SV=1	0	6.478	3.36879	2	2	2	1	564	66.6	6.44	5.85769e+06	0.15	54	2
FALSE	High	Master Protein	Q3TE95	Uncharacterized protein OS=Mus musculus OX=10090 GN=Rcn2 PE=2 SV=1	0	6.459	4.22535	1	1	1	1	355	41	4.59	3.99669e+06	0.122	65	1
FALSE	High	Master Protein	E9PV22	Leucine-rich repeat-containing protein 47 OS=Mus musculus OX=10090 GN=Lrrc47 PE=1 SV=1	0	6.442	4.31177	2	2	2	1	603	65.9	8.76	4.08729e+06	0.125	31	2
FALSE	High	Master Protein	Q3UK38	rRNA adenine N(6)-methyltransferase OS=Mus musculus OX=10090 GN=Dimt1 PE=2 SV=1	0	6.412	7.34824	2	2	2	1	313	35.2	10.05	7.51276e+06	0.222	73	2
FALSE	High	Master Protein	Q80UG5	Septin-9 OS=Mus musculus OX=10090 GN=Sept9 PE=1 SV=1	0	6.401	3.77358	2	2	2	1	583	65.5	8.9	6.63443e+06	0.119	38	2
FALSE	High	Master Protein	P30416	Peptidyl-prolyl cis-trans isomerase FKBP4 OS=Mus musculus OX=10090 GN=Fkbp4 PE=1 SV=5	0	6.35	3.27511	1	1	1	1	458	51.5	5.72	5.85877e+06	0.08	48	1
FALSE	High	Master Protein	Q8K363	ATP-dependent RNA helicase DDX18 OS=Mus musculus OX=10090 GN=Ddx18 PE=1 SV=1	0	6.302	5.30303	2	2	2	1	660	74.1	9.52	4.82795e+06	0.129	26	2
FALSE	High	Master Protein	Q3TC91	Uncharacterized protein OS=Mus musculus OX=10090 GN=Cpsf3 PE=2 SV=1	0	6.271	3.94737	2	2	2	1	684	77.5	5.71	6.21911e+06	0.129	50	2
FALSE	High	Master Protein	Q3UJZ7	Uncharacterized protein OS=Mus musculus OX=10090 GN=Nop56 PE=2 SV=1	0	6.252	3.96552	2	2	2	1	580	64.5	9.19	5.98092e+06	0.141	59	2
FALSE	High	Master Protein	P06329	Ig heavy chain V region AC38 15.3 OS=Mus musculus OX=10090 PE=1 SV=1	0	6.243	25.8333	2	3	1	1	120	13.3	7.12	1.8861e+07	0.931	77	2
FALSE	High	Master Protein	Q6KB05	ScFv B8E5 protein (Fragment) OS=Mus musculus OX=10090 GN=scFv B8E5 PE=1 SV=1	0	6.242	7.84314	2	2	2	1	255	27.4	8.59	1.26084e+07	0.425	56	2
FALSE	High	Master Protein	Q6ZPE2	Myotubularin-related protein 5 OS=Mus musculus OX=10090 GN=Sbf1 PE=1 SV=2	0	6.221	1.44617	2	2	2	1	1867	208.6	7.12	1.24937e+07	0.045	51	2
FALSE	High	Master Protein	Q80XN0	D-beta-hydroxybutyrate dehydrogenase, mitochondrial OS=Mus musculus OX=10090 GN=Bdh1 PE=1 SV=2	0	6.202	9.62099	3	3	3	1	343	38.3	9.01	7.58109e+06	0.35	61	3
FALSE	High	Master Protein	Q8R5L1	Complement component 1 Q subcomponent-binding protein, mitochondrial OS=Mus musculus OX=10090 GN=C1qbp PE=1 SV=1	0	6.189	9.67742	2	2	2	1	279	31	4.87	7.52644e+06	0.425	37	2
FALSE	High	Master Protein	Q9CRB9	MICOS complex subunit Mic19 OS=Mus musculus OX=10090 GN=Chchd3 PE=1 SV=1	0	6.163	6.60793	1	1	1	1	227	26.3	8.37	6.92039e+06	0.145	50	1
FALSE	High	Master Protein	A0A0G2JGS4	Calcium/calmodulin-dependent protein kinase type II subunit delta OS=Mus musculus OX=10090 GN=Camk2d PE=1 SV=1	0	6.158	6.00375	3	3	3	1	533	60	7.27	1.09002e+07	0.241	48	3
FALSE	High	Master Protein	Q9JL16	Interferon-stimulated gene 20 kDa protein OS=Mus musculus OX=10090 GN=Isg20 PE=1 SV=1	0	6.131	6.66667	2	2	2	1	300	32.5	8.15	5.02378e+06	0.274	60	2
FALSE	High	Master Protein	A0A286YCG8	Translocon-associated protein subunit alpha OS=Mus musculus OX=10090 GN=Ssr1 PE=1 SV=1	0	6.121	4.71698	1	1	1	1	318	35.5	4.44	8.40463e+06	0.179	62	1
FALSE	High	Master Protein	Q9JKX6	ADP-sugar pyrophosphatase OS=Mus musculus OX=10090 GN=Nudt5 PE=1 SV=1	0	6.121	12.844	2	2	2	1	218	24	5.48	7.56732e+06	0.468	36	2
FALSE	High	Master Protein	A0A0M3SU23	B2 18-5 monoclonal anti-human butyrylcholinesterase (BChE) heavy chain variable region (Fragment) OS=Mus musculus OX=10090 PE=2 SV=1	0	6.092	28.3333	2	3	1	1	120	13.2	8.41	3.54285e+07	1.154	70	2
FALSE	High	Master Protein	Q3TYJ0	Uncharacterized protein OS=Mus musculus OX=10090 GN=Stub1 PE=2 SV=1	0	6.091	7.56579	2	2	2	1	304	34.9	5.87	7.58633e+06	0.212	72	2
FALSE	High	Master Protein	P16254	Signal recognition particle 14 kDa protein OS=Mus musculus OX=10090 GN=Srp14 PE=1 SV=1	0	6.09	12.7273	1	1	1	1	110	12.5	10.17	1.12726e+07	0.389	78	1
FALSE	High	Master Protein	Q8CH72	E3 ubiquitin-protein ligase TRIM32 OS=Mus musculus OX=10090 GN=Trim32 PE=1 SV=2	0	6.082	2.29008	1	1	1	1	655	72	6.9		0.058	59	1
FALSE	High	Master Protein	B2RY30	Exosc9 protein OS=Mus musculus OX=10090 GN=Exosc9 PE=2 SV=1	0	6.047	2.51142	1	1	1	1	438	48.9	5.15	6.64036e+06	0.122	75	1
FALSE	High	Master Protein	Q3TLX9	Acid sphingomyelinase-like phosphodiesterase OS=Mus musculus OX=10090 GN=Smpdl3b PE=1 SV=1	0	6.025	8.11404	2	2	2	1	456	51.6	6.43	5.52989e+06	0.179	42	2
FALSE	High	Master Protein	Q52KR3	Protein prune homolog 2 OS=Mus musculus OX=10090 GN=Prune2 PE=1 SV=2	0	6.016	0.486381	1	1	1	1	3084	339.3	4.46	4.21009e+06	0.019	63	1
FALSE	High	Master Protein	Q3U343	Uncharacterized protein OS=Mus musculus OX=10090 GN=Zfp622 PE=2 SV=1	0	5.999	3.36134	1	1	1	1	476	53.4	6.21	9.00545e+06	0.089	47	1
FALSE	High	Master Protein	A0A0G2JDE1	Immunoglobulin heavy variable V8-12 (Fragment) OS=Mus musculus OX=10090 GN=Ighv8-12 PE=1 SV=1	0	5.947	13.4454	1	1	1	1	119	13.3	9.17	5.88837e+06	0.468	75	1
FALSE	High	Master Protein	P16045	Galectin-1 OS=Mus musculus OX=10090 GN=Lgals1 PE=1 SV=3	0	5.886	11.1111	1	2	1	1	135	14.9	5.49	2.16688e+06	0.668	57	1
FALSE	High	Master Protein	Q52L97	Importin subunit alpha OS=Mus musculus OX=10090 GN=Kpna2 PE=1 SV=1	0	5.863	3.40265	1	1	1	1	529	57.9	5.68	3671464	0.077	79	1
FALSE	High	Master Protein	Q3UJR3	Uncharacterized protein OS=Mus musculus OX=10090 GN=Htra2 PE=2 SV=1	0	5.813	6.11354	2	2	2	1	458	49.3	9.6	5.15059e+06	0.194	64	2
FALSE	High	Master Protein	Q99L45	Eukaryotic translation initiation factor 2 subunit 2 OS=Mus musculus OX=10090 GN=Eif2s2 PE=1 SV=1	0	5.8	6.34441	2	2	2	1	331	38.1	5.8	1.47626e+07	0.233	35	2
FALSE	High	Master Protein	Q99JX4	Eukaryotic translation initiation factor 3 subunit M OS=Mus musculus OX=10090 GN=Eif3m PE=1 SV=1	0	5.774	7.75401	2	2	2	1	374	42.5	5.74	3.63262e+06	0.222	18	2
FALSE	High	Master Protein	E9Q9C3	Afadin OS=Mus musculus OX=10090 GN=Afdn PE=1 SV=1	0	5.754	1.75151	2	2	2	1	1827	207.2	6.23	6.4146e+06	0.043	50	2
FALSE	High	Master Protein	P47915	60S ribosomal protein L29 OS=Mus musculus OX=10090 GN=Rpl29 PE=1 SV=2	0	5.654	11.875	2	3	2	1	160	17.6	11.84	1.74019e+07	0.778	83	2
FALSE	High	Master Protein	A0A0G2JFN9	Immunoglobulin heavy variable V1-67 (Fragment) OS=Mus musculus OX=10090 GN=Ighv1-67 PE=4 SV=1	0	5.648	11.1111	1	1	1	1	117	12.9	8.27	1.60158e+07	0.468	79	1
FALSE	High	Master Protein	Q8R4B4	Down syndrome cell adhesion molecule-like protein (Fragment) OS=Mus musculus OX=10090 GN=Dscaml1 PE=2 SV=1	0	5.584	10.411	3	3	3	1	365	40.5	9.32	7.67417e+06	0.369	41	3
FALSE	High	Master Protein	Q8R570	Synaptosomal-associated protein 47 OS=Mus musculus OX=10090 GN=Snap47 PE=1 SV=1	0	5.55	3.63196	1	1	1	1	413	46.5	5.76	9.97743e+06	0.075	33	1
FALSE	High	Master Protein	Q569X3	U1 small nuclear ribonucleoprotein C OS=Mus musculus OX=10090 GN=Snrpc PE=1 SV=1	0	5.537	13.2075	2	2	2	1	159	17.4	9.67	4.50198e+06	2.162	42	2
FALSE	High	Master Protein	A0A1G5SJJ3	Irgm1 OS=Mus musculus OX=10090 GN=OTTMUSPWKG00059374 PE=4 SV=1	0	5.507	4.40098	2	3	2	1	409	46.6	8.32	7.54389e+06	0.212	74	2
FALSE	High	Master Protein	Q9JMB0	G kinase-anchoring protein 1 OS=Mus musculus OX=10090 GN=Gkap1 PE=1 SV=1	0	5.498	3.82514	1	1	1	1	366	41.7	8.82	4.92708e+06	0.101	57	1
FALSE	High	Master Protein	Q08943	FACT complex subunit SSRP1 OS=Mus musculus OX=10090 GN=Ssrp1 PE=1 SV=2	0	5.491	3.24859	2	2	2	1	708	80.8	6.76	6.35185e+06	0.125	0	2
FALSE	High	Master Protein	P50580	Proliferation-associated protein 2G4 OS=Mus musculus OX=10090 GN=Pa2g4 PE=1 SV=3	0	5.482	6.09137	2	2	2	1	394	43.7	6.86	3.63784e+06	0.202	46	2
FALSE	High	Master Protein	A0A2S0DFG5	Anti-HIV fusion peptide monocolonal anitbody heavy chain vFP7.04 (Fragment) OS=Mus musculus OX=10090 PE=4 SV=1	0	5.381	11.8644	1	2	1	1	118	13.1	7.28	1.04596e+07	0.389	74	1
FALSE	High	Master Protein	P62317	Small nuclear ribonucleoprotein Sm D2 OS=Mus musculus OX=10090 GN=Snrpd2 PE=1 SV=1	0	5.379	16.1017	2	2	2	1	118	13.5	9.91	1.36028e+07	0.668	57	2
FALSE	High	Master Protein	P13595	Neural cell adhesion molecule 1 OS=Mus musculus OX=10090 GN=Ncam1 PE=1 SV=3	0	5.347	1.07623	1	1	1	1	1115	119.4	4.83	7.89197e+06	0.04	55	1
FALSE	High	Master Protein	X5J5C7	IgM heavy chain VDJ region (Fragment) OS=Mus musculus OX=10090 PE=2 SV=1	0	5.307	27.6786	3	3	2	1	112	12.3	9.03		2.162	55	3
FALSE	High	Master Protein	P61211	ADP-ribosylation factor-like protein 1 OS=Mus musculus OX=10090 GN=Arl1 PE=1 SV=1	0	5.303	7.73481	1	1	1	1	181	20.4	5.72	1.38913e+07	0.259	38	1
FALSE	High	Master Protein	K7TRE7	IgM heavy chain variable region (Fragment) OS=Mus musculus OX=10090 PE=2 SV=1	0	5.286	23.8938	1	2	1	1	113	12.2	7.93	1.5155e+09	1.154	0	1
FALSE	High	Master Protein	Q9D0K3	Uncharacterized protein OS=Mus musculus OX=10090 GN=Rfc2 PE=2 SV=1	0	5.276	7.44986	2	2	2	1	349	38.8	6.86	1.44066e+06	0.202	54	2
FALSE	High	Master Protein	Q8VI75	Importin-4 OS=Mus musculus OX=10090 GN=Ipo4 PE=1 SV=1	0	5.222	3.69686	3	3	3	1	1082	119.2	5.03	1.9403e+06	0.136	54	3
FALSE	High	Master Protein	Q80TP8	MKIAA0885 protein (Fragment) OS=Mus musculus OX=10090 GN=Csde1 PE=2 SV=1	0	5.214	3.40633	3	3	3	1	822	92.1	6.2	4.88409e+06	0.134	29	3
FALSE	High	Master Protein	Q3TIP8	Chloride intracellular channel protein OS=Mus musculus OX=10090 GN=Clic1 PE=2 SV=1	0	5.213	4.97925	1	1	1	1	241	27.1	5.27	6.46349e+06	0.136	81	1
FALSE	High	Master Protein	O55029	Coatomer subunit beta' OS=Mus musculus OX=10090 GN=Copb2 PE=1 SV=2	0	5.203	5.19337	3	3	3	1	905	102.4	5.3	5.04483e+06	0.134	0	3
FALSE	High	Master Protein	X5J4S7	IgG1 heavy chain VDJ region (Fragment) OS=Mus musculus OX=10090 PE=2 SV=1	0	5.186	24.3243	2	8	2	1	111	12.2	7.11	3.89455e+07	1.512	38	2
FALSE	High	Master Protein	P62996	Transformer-2 protein homolog beta OS=Mus musculus OX=10090 GN=Tra2b PE=1 SV=1	0	5.175	8.68056	2	2	2	1	288	33.6	11.25	8.10666e+06	0.52	69	2
FALSE	High	Master Protein	Q3TK95	Uncharacterized protein OS=Mus musculus OX=10090 GN=Eif4e PE=1 SV=1	0	5.153	9.67742	2	2	2	1	217	25	6.15	1.4806e+06	0.389	53	2
FALSE	High	Master Protein	Q9QXB9	Developmentally-regulated GTP-binding protein 2 OS=Mus musculus OX=10090 GN=Drg2 PE=1 SV=1	0	5.147	5.49451	1	2	1	1	364	40.7	8.88	2.42647e+06	0.202	49	1
FALSE	High	Master Protein	Q8BKC5	Importin-5 OS=Mus musculus OX=10090 GN=Ipo5 PE=1 SV=3	0	5.146	1.82315	1	2	1	1	1097	123.5	4.93	1.11127e+07	0.039	34	1
FALSE	High	Master Protein	A2ACM0	Regulatory-associated protein of mTOR OS=Mus musculus OX=10090 GN=Rptor PE=1 SV=1	0	5.129	1.42322	1	1	1	1	1335	149.4	6.87	3.40297e+06	0.032	48	1
FALSE	High	Master Protein	P97370	Sodium/potassium-transporting ATPase subunit beta-3 OS=Mus musculus OX=10090 GN=Atp1b3 PE=1 SV=1	0	5.113	5.03597	1	1	1	1	278	31.8	8.51	1.21607e+07	0.179	67	1
FALSE	High	Master Protein	Q9EQI8	39S ribosomal protein L46, mitochondrial OS=Mus musculus OX=10090 GN=Mrpl46 PE=1 SV=1	0	5.107	7.06714	1	1	1	1	283	32.1	7.4	3.84145e+06	0.122	56	1
FALSE	High	Master Protein	Q80X50	Ubiquitin-associated protein 2-like OS=Mus musculus OX=10090 GN=Ubap2l PE=1 SV=1	0	5.1	2.16802	2	2	2	1	1107	116.7	7.11	6.52482e+06	0.133	61	2
FALSE	High	Master Protein	E9PVY8	Microtubule-actin cross-linking factor 1 OS=Mus musculus OX=10090 GN=Macf1 PE=1 SV=2	0	5.055	0.299116	2	2	1	1	7355	831.4	5.41	2.68785e+06	0.01	49	2
FALSE	High	Master Protein	Q810D6	Glutamate-rich WD repeat-containing protein 1 OS=Mus musculus OX=10090 GN=Grwd1 PE=1 SV=2	0	5.028	3.58744	1	1	1	1	446	49.2	4.81	4.40371e+06	0.136	52	1
FALSE	High	Master Protein	P54103	DnaJ homolog subfamily C member 2 OS=Mus musculus OX=10090 GN=Dnajc2 PE=1 SV=2	0	5.027	4.66989	2	2	2	1	621	71.7	8.7	7.84154e+06	0.145	44	2
FALSE	High	Master Protein	A0A2I3BR81	5'-nucleotidase domain-containing 2 OS=Mus musculus OX=10090 GN=Nt5dc2 PE=1 SV=1	0	5.026	5.06329	2	2	2	1	553	63.8	7.59	3.15818e+06	0.16	51	2
FALSE	High	Master Protein	Q922Y1	UBX domain-containing protein 1 OS=Mus musculus OX=10090 GN=Ubxn1 PE=1 SV=1	0	5.016	13.8047	2	2	2	1	297	33.6	5.26	6.27769e+06	0.359	44	2
FALSE	High	Master Protein	A0A140T8N9	Immunoglobulin kappa variable 6-32 (Fragment) OS=Mus musculus OX=10090 GN=Igkv6-32 PE=4 SV=2	0	5.008	15.6522	2	2	2	1	115	12.6	7.85	1.26e+07	0.931	71	2
FALSE	High	Master Protein	Q3UM18	Large subunit GTPase 1 homolog OS=Mus musculus OX=10090 GN=Lsg1 PE=1 SV=2	0	5.001	3.10559	2	2	2	1	644	73.1	6.51	3.55253e+06	0.119	51	2
FALSE	High	Master Protein	Q571J7	Serine/threonine-protein phosphatase 2A 55 kDa regulatory subunit B (Fragment) OS=Mus musculus OX=10090 GN=Ppp2r2a PE=2 SV=1	0	5	2.1611	1	1	1	1	509	58.4	7.36	8.34474e+06	0.075	52	1
FALSE	High	Master Protein	Q80X85	28S ribosomal protein S7, mitochondrial OS=Mus musculus OX=10090 GN=Mrps7 PE=1 SV=1	0	4.991	9.50413	2	2	2	1	242	28	9.94	3.11334e+06	0.274	50	2
FALSE	High	Master Protein	P35123	Ubiquitin carboxyl-terminal hydrolase 4 OS=Mus musculus OX=10090 GN=Usp4 PE=1 SV=3	0	4.977	1.8711	1	1	1	1	962	108.3	5.64	9.3158e+06	0.044	55	1
FALSE	High	Master Protein	Q8CFI7	DNA-directed RNA polymerase II subunit RPB2 OS=Mus musculus OX=10090 GN=Polr2b PE=1 SV=2	0	4.964	1.10733	1	1	1	1	1174	133.8	6.87	5.55703e+06	0.032	52	1
FALSE	High	Master Protein	Q9CXT8	Mitochondrial-processing peptidase subunit beta OS=Mus musculus OX=10090 GN=Pmpcb PE=1 SV=1	0	4.94	4.29448	1	1	1	1	489	54.6	6.99	2.80214e+06	0.093	47	1
FALSE	High	Master Protein	B2RWV7	2310014H01Rik protein OS=Mus musculus OX=10090 GN=Ppp1r18 PE=2 SV=1	0	4.921	4.20875	2	2	2	1	594	65.5	5.34	4.58273e+06	0.15	34	2
FALSE	High	Master Protein	I6L998	Uncharacterized protein OS=Mus musculus OX=10090 PE=2 SV=1	0	4.907	21.4765	3	3	3	1	149	16.5	8.02	6.48821e+06	0.995	36	3
FALSE	High	Master Protein	X5J4K4	IgA heavy chain VDJ region (Fragment) OS=Mus musculus OX=10090 PE=2 SV=1	0	4.899	36.2637	1	2	1	1	91	10.2	9.33	1.49861e+09	0.778	53	1
FALSE	High	Master Protein	A0A2I3BPG9	MCG113838 OS=Mus musculus OX=10090 GN=Rpl36a-ps1 PE=3 SV=1	0	4.886	16.0377	2	2	2	1	106	12.4	10.51	1.04114e+07	1.154	60	2
FALSE	High	Master Protein	Q4TVN0	TBC1 domain family member 15 OS=Mus musculus OX=10090 GN=Tbc1d15 PE=2 SV=1	0	4.884	3.42772	2	2	2	1	671	76.4	5.34	5.01458e+06	0.133	51	2
FALSE	High	Master Protein	Q9D6M3	Mitochondrial glutamate carrier 1 OS=Mus musculus OX=10090 GN=Slc25a22 PE=1 SV=1	0	4.873	4.64396	1	1	1	1	323	34.6	9.09	4.97777e+06	0.136	70	1
FALSE	High	Master Protein	Q3TUI9	Proteasome subunit alpha type OS=Mus musculus OX=10090 GN=Psma5 PE=2 SV=1	0	4.861	7.88382	1	1	1	1	241	26.4	4.86	1.04626e+07	0.212	52	1
FALSE	High	Master Protein	Q8VCM8	Nicalin OS=Mus musculus OX=10090 GN=Ncln PE=1 SV=2	0	4.859	5.50622	3	3	3	1	563	62.9	6.49	2.50685e+06	0.304	43	3
FALSE	High	Master Protein	B1AVH5	Coronin OS=Mus musculus OX=10090 GN=Coro2a PE=1 SV=1	0	4.775	2.02578	1	1	1	1	543	61.7	8.15	7.79936e+06	0.068	48	1
FALSE	High	Master Protein	Q3V231	Uncharacterized protein OS=Mus musculus OX=10090 GN=Cnot7 PE=2 SV=1	0	4.772	10.5263	2	2	2	1	285	32.8	4.79	2.16268e+06	0.359	31	2
FALSE	High	Master Protein	Q9JIX8	Apoptotic chromatin condensation inducer in the nucleus OS=Mus musculus OX=10090 GN=Acin1 PE=1 SV=3	0	4.766	2.01794	3	3	3	1	1338	150.6	5.91	4.28357e+06	0.093	44	3
FALSE	High	Master Protein	Q62018	RNA polymerase-associated protein CTR9 homolog OS=Mus musculus OX=10090 GN=Ctr9 PE=1 SV=2	0	4.765	0.937766	1	1	1	1	1173	133.3	6.49	5.60983e+06	0.035	66	1
FALSE	High	Master Protein	Q91VJ4	Serine/threonine-protein kinase 38 OS=Mus musculus OX=10090 GN=Stk38 PE=1 SV=1	0	4.761	4.51613	2	3	2	1	465	54.1	7.34	5.7178e+06	0.292	29	2
FALSE	High	Master Protein	P11370	Retrovirus-related Env polyprotein from Fv-4 locus OS=Mus musculus OX=10090 GN=Fv4 PE=1 SV=2	0	4.75	3.09278	2	2	2	1	679	74.4	7.81	4.03589e+06	0.155	57	2
FALSE	High	Master Protein	Q9R0P4	Small acidic protein OS=Mus musculus OX=10090 GN=Smap PE=1 SV=1	0	4.74	8.83978	1	1	1	1	181	20	4.82	9.62563e+06	0.292	54	1
FALSE	High	Master Protein	Q5XJY5	Coatomer subunit delta OS=Mus musculus OX=10090 GN=Arcn1 PE=1 SV=2	0	4.738	2.34834	1	1	1	1	511	57.2	6.21	4.07295e+06	0.08	48	1
FALSE	High	Master Protein	Q91YE6	Importin-9 OS=Mus musculus OX=10090 GN=Ipo9 PE=1 SV=3	0	4.736	1.05668	1	1	1	1	1041	116	4.81	7.22231e+06	0.049	67	1
FALSE	High	Master Protein	P47856	Glutamine--fructose-6-phosphate aminotransferase [isomerizing] 1 OS=Mus musculus OX=10090 GN=Gfpt1 PE=1 SV=3	0	4.73	2.00861	1	2	1	1	697	78.5	6.84	4.97766e+06	0.103	37	1
FALSE	High	Master Protein	Q9Z2I8	Succinate--CoA ligase [GDP-forming] subunit beta, mitochondrial OS=Mus musculus OX=10090 GN=Suclg2 PE=1 SV=3	0	4.728	3.23326	1	1	1	1	433	46.8	7.02	6.59697e+06	0.077	57	1
FALSE	High	Master Protein	Q9QUM9	Proteasome subunit alpha type-6 OS=Mus musculus OX=10090 GN=Psma6 PE=1 SV=1	0	4.723	4.87805	1	1	1	1	246	27.4	6.76	6.93231e+06	0.166	54	1
FALSE	High	Master Protein	Q62425	Cytochrome c oxidase subunit NDUFA4 OS=Mus musculus OX=10090 GN=Ndufa4 PE=1 SV=2	0	4.722	26.8293	2	3	2	1	82	9.3	9.52	2.28183e+07	1.154	59	2
FALSE	High	Master Protein	Q3U9G9	Lamin-B receptor OS=Mus musculus OX=10090 GN=Lbr PE=1 SV=2	0	4.697	2.39617	1	1	1	1	626	71.4	9.36	4.96958e+06	0.08	71	1
FALSE	High	Master Protein	B7ZNK9	Spata5 protein OS=Mus musculus OX=10090 GN=Spata5 PE=2 SV=1	0	4.623	3.35946	2	2	2	1	893	97.2	8.13	1.1807e+07	0.08	0	2
FALSE	High	Master Protein	Q3UIG0	Eukaryotic translation initiation factor 3 subunit E OS=Mus musculus OX=10090 GN=Eif3e PE=1 SV=1	0	4.609	4.26966	1	1	1	1	445	52.2	6.04		0.075	48	1
FALSE	High	Master Protein	Q64152	Transcription factor BTF3 OS=Mus musculus OX=10090 GN=Btf3 PE=1 SV=3	0	4.605	9.31373	1	1	1	1	204	22	9.52	8.08707e+06	0.212	43	1
FALSE	High	Master Protein	F8VPU2	FERM, ARHGEF and pleckstrin domain-containing protein 1 OS=Mus musculus OX=10090 GN=Farp1 PE=1 SV=1	0	4.571	2.09924	2	2	2	1	1048	118.8	7.88	3.66051e+06	0.076	51	2
FALSE	High	Master Protein	P50518	V-type proton ATPase subunit E 1 OS=Mus musculus OX=10090 GN=Atp6v1e1 PE=1 SV=2	0	4.561	6.19469	1	1	1	1	226	26.1	8.43	4.51666e+06	0.155	54	1
FALSE	High	Master Protein	P62858	40S ribosomal protein S28 OS=Mus musculus OX=10090 GN=Rps28 PE=1 SV=1	0	4.55	17.3913	1	1	1	1	69	7.8	10.7	2.55553e+07	1.154	63	1
FALSE	High	Master Protein	Q3TJ43	Vacuolar protein sorting-associated protein 35 OS=Mus musculus OX=10090 GN=Vps35 PE=2 SV=1	0	4.526	1.38191	1	1	1	1	796	91.6	5.4	3.50561e+06	0.046	53	1
FALSE	High	Master Protein	P10639	Thioredoxin OS=Mus musculus OX=10090 GN=Txn PE=1 SV=3	0	4.521	20.9524	2	2	2	1	105	11.7	4.92	1.19809e+07	0.931	49	2
FALSE	High	Master Protein	Q8BQL7	Uncharacterized protein OS=Mus musculus OX=10090 GN=Tollip PE=2 SV=1	0	4.517	4.74453	1	1	1	1	274	30.3	5.47	1.27813e+07	0.166	36	1
FALSE	High	Master Protein	Q3UKX8	AP-1 complex subunit gamma OS=Mus musculus OX=10090 GN=Ap1g1 PE=2 SV=1	0	4.506	1.09091	1	1	1	1	825	91.6	6.8	4.81508e+06	0.053	57	1
FALSE	High	Master Protein	A2NW55	E8 variable heavy chain (Fragment) OS=Mus musculus OX=10090 PE=2 SV=1	0	4.496	16.2393	1	2	1	1	117	12.9	5.14	1.34964e+07	1.512	23	1
FALSE	High	Master Protein	Q3UL32	Uncharacterized protein OS=Mus musculus OX=10090 GN=Dnajc7 PE=2 SV=1	0	4.487	2.02429	1	1	1	1	494	56.4	6.49	1.26739e+07	0.066	51	1
FALSE	High	Master Protein	P05480	Neuronal proto-oncogene tyrosine-protein kinase Src OS=Mus musculus OX=10090 GN=Src PE=1 SV=4	0	4.474	3.51201	2	2	2	1	541	60.6	7.84	2.44079e+06	0.16	49	2
FALSE	High	Master Protein	Q3UNH3	Uncharacterized protein (Fragment) OS=Mus musculus OX=10090 GN=Txnl1 PE=2 SV=1	0	4.474	4.98339	1	1	1	1	301	33.5	4.94	3.12872e+07	0.155	42	1
FALSE	High	Master Protein	Q9D7B2	LIM and senescent cell antigen-like-containing domain protein OS=Mus musculus OX=10090 GN=Lims1 PE=1 SV=2	0	4.456	3.0303	1	1	1	1	396	45.6	7.88	9.03054e+06	0.096	53	1
FALSE	High	Master Protein	Q7TPW6	Solute carrier family 25 (Mitochondrial carnitine/acylcarnitine translocase), member 20 OS=Mus musculus OX=10090 GN=Slc25a20 PE=2 SV=1	0	4.45	4.31894	1	1	1	1	301	32.9	9.11	1.26913e+06	0.122	58	1
FALSE	High	Master Protein	Q3U7R1	Extended synaptotagmin-1 OS=Mus musculus OX=10090 GN=Esyt1 PE=1 SV=2	0	4.445	1.19048	1	1	1	1	1092	121.5	5.95	1.47821e+06	0.039	49	1
FALSE	High	Master Protein	P32921	Tryptophan--tRNA ligase, cytoplasmic OS=Mus musculus OX=10090 GN=Wars PE=1 SV=2	0	4.44	3.3264	1	1	1	1	481	54.3	6.89	1.26744e+07	0.072	62	1
FALSE	High	Master Protein	Q7TMX6	Exosome component 7 OS=Mus musculus OX=10090 GN=Exosc7 PE=2 SV=1	0	4.438	3.43643	1	1	1	1	291	31.8	5.14	6.86345e+06	0.122	59	1
FALSE	High	Master Protein	Q8C570	mRNA export factor OS=Mus musculus OX=10090 GN=Rae1 PE=1 SV=1	0	4.406	5.43478	1	1	1	1	368	40.9	7.83	7.27323e+06	0.11	45	1
FALSE	High	Master Protein	Q4FJQ0	MCG130610 OS=Mus musculus OX=10090 GN=Rab7 PE=1 SV=1	0	4.403	6.76329	1	1	1	1	207	23.5	6.7	5104220	0.145	40	1
FALSE	High	Master Protein	Q3V2D0	Lon protease homolog, mitochondrial OS=Mus musculus OX=10090 GN=Lonp1 PE=2 SV=1	0	4.393	2.20357	2	2	2	1	953	106.4	6.71	6.56993e+06	0.083	38	2
FALSE	High	Master Protein	Q6Y7W8	GRB10-interacting GYF protein 2 OS=Mus musculus OX=10090 GN=Gigyf2 PE=1 SV=2	0	4.389	1.70411	1	1	1	1	1291	149.1	5.57	2.69389e+06	0.037	35	1
FALSE	High	Master Protein	Q9DBY8	Nuclear valosin-containing protein-like OS=Mus musculus OX=10090 GN=Nvl PE=1 SV=1	0	4.388	3.85965	2	2	2	1	855	94.4	6.35	1.07306e+07	0.091	0	2
FALSE	High	Master Protein	Q3UI84	Replication factor C subunit 4 OS=Mus musculus OX=10090 GN=Rfc4 PE=1 SV=1	0	4.386	5.13514	2	2	2	1	370	40.9	8.53	7.51428e+06	0.194	61	2
FALSE	High	Master Protein	A0A0U5BRI3	MAb 6H10 heavy chain (Fragment) OS=Mus musculus OX=10090 GN=VH-CH1 PE=2 SV=1	0	4.375	11.0638	2	3	1	1	235	25.2	8.06	79618377	0.778	70	2
FALSE	High	Master Protein	Q58E54	Igh protein OS=Mus musculus OX=10090 GN=Igh PE=2 SV=1	0	4.37	3.29897	1	1	1	1	485	52.3	5.34	3.83603e+06	0.122	50	1
FALSE	High	Master Protein	Q3USC0	Uncharacterized protein OS=Mus musculus OX=10090 GN=Heatr3 PE=2 SV=1	0	4.327	2.35641	1	1	1	1	679	74.2	5.01		0.062	44	1
FALSE	High	Master Protein	Q6ZPH4	MKIAA1835 protein (Fragment) OS=Mus musculus OX=10090 GN=Rangap1 PE=2 SV=1	0	4.316	4.95356	3	3	3	1	646	69.4	4.72	5.04108e+06	0.199	42	3
FALSE	High	Master Protein	Q9CRT8	Exportin-T OS=Mus musculus OX=10090 GN=Xpot PE=1 SV=3	0	4.305	1.34995	1	1	1	1	963	109.7	5.25	6.1207e+06	0.05	52	1
FALSE	High	Master Protein	P97807	Fumarate hydratase, mitochondrial OS=Mus musculus OX=10090 GN=Fh PE=1 SV=3	0	4.269	3.5503	1	1	1	1	507	54.3	9.04	1.50821e+06	0.072	50	1
FALSE	High	Master Protein	A0A0R4J0C8	3'-5' exoribonuclease 1 OS=Mus musculus OX=10090 GN=Eri1 PE=1 SV=1	0	4.243	6.95652	2	2	2	1	345	39.5	8.16	2.15476e+06	0.359	46	2
FALSE	High	Master Protein	Q3UQL2	Uncharacterized protein OS=Mus musculus OX=10090 GN=Cops3 PE=1 SV=1	0	4.237	2.83688	1	1	1	1	423	47.8	6.65	1.10079e+07	0.089	59	1
FALSE	High	Master Protein	Q8K409	DNA polymerase beta OS=Mus musculus OX=10090 GN=Polb PE=1 SV=3	0	4.221	5.07463	2	2	2	1	335	38.3	8.85	3.80894e+06	0.245	36	2
FALSE	High	Master Protein	Q80YP7	V-type proton ATPase proteolipid subunit (Fragment) OS=Mus musculus OX=10090 GN=Atp6v0c PE=2 SV=1	0	4.201	9.57447	1	1	1	1	188	19.3	7.12	2.28278e+07	0.334	0	1
FALSE	High	Master Protein	Q9D1H7	Golgi to ER traffic protein 4 homolog OS=Mus musculus OX=10090 GN=Get4 PE=1 SV=2	0	4.183	3.97554	1	1	1	1	327	36.5	5.41	6956616	0.136	60	1
FALSE	High	Master Protein	Q60668	Heterogeneous nuclear ribonucleoprotein D0 OS=Mus musculus OX=10090 GN=Hnrnpd PE=1 SV=2	0	4.16	6.19718	2	2	2	1	355	38.3	7.81	1.76936e+07	0.359	57	2
FALSE	High	Master Protein	Q8CIG8	Protein arginine N-methyltransferase 5 OS=Mus musculus OX=10090 GN=Prmt5 PE=1 SV=3	0	4.135	3.13972	1	1	1	1	637	72.6	6.42	6.75401e+06	0.061	28	1
FALSE	High	Master Protein	B6ZHD0	Erythrocyte protein band 4.1-like 2 OS=Mus musculus OX=10090 GN=Epb41l2 PE=2 SV=1	0	4.105	1.51822	1	1	1	1	988	109.8	5.43	3.55376e+06	0.036	39	1
FALSE	High	Master Protein	Q9DC23	DnaJ homolog subfamily C member 10 OS=Mus musculus OX=10090 GN=Dnajc10 PE=1 SV=2	0	4.079	1.26103	1	1	1	1	793	90.5	6.96	3.26576e+06	0.058	58	1
FALSE	High	Master Protein	E9QB02	Methionine--tRNA ligase, cytoplasmic OS=Mus musculus OX=10090 GN=Mars PE=1 SV=1	0	4.069	3.18681	2	2	2	1	910	102.3	6.92	1.18967e+07	0.093	31	2
FALSE	High	Master Protein	Q7TSJ0	DNA (cytosine-5)-methyltransferase OS=Mus musculus OX=10090 GN=Dnmt1 PE=2 SV=1	0	4.056	0.860479	1	1	1	1	1627	183.9	7.78	4.51329e+06	0.024	32	1
FALSE	High	Master Protein	G5E881	Phosphatidate cytidylyltransferase, mitochondrial OS=Mus musculus OX=10090 GN=Tamm41 PE=1 SV=1	0	4.022	3.85757	1	1	1	1	337	37.9	9.11	1.84426e+07	0.122	50	1
FALSE	High	Master Protein	Q9CQF3	Cleavage and polyadenylation specificity factor subunit 5 OS=Mus musculus OX=10090 GN=Nudt21 PE=1 SV=1	0	4.018	10.5727	2	2	2	1	227	26.2	8.82	7.40651e+06	0.334	38	2
FALSE	High	Master Protein	Q920A7	AFG3-like protein 1 OS=Mus musculus OX=10090 GN=Afg3l1 PE=1 SV=2	0	4.006	1.26743	1	1	1	1	789	87	8.85	3.7897e+06	0.046	70	1
FALSE	High	Master Protein	P55096	ATP-binding cassette sub-family D member 3 OS=Mus musculus OX=10090 GN=Abcd3 PE=1 SV=2	0	4	3.18665	2	2	2	1	659	75.4	9.26	4.53399e+06	0.113	19	2
FALSE	High	Master Protein	Q6PDB8	Igh protein OS=Mus musculus OX=10090 GN=Igh PE=2 SV=1	0	3.991	2.26804	1	1	1	1	485	52.4	5.27	6.79335e+06	0.122	47	1
FALSE	High	Master Protein	Q3UE11	Uncharacterized protein OS=Mus musculus OX=10090 PE=2 SV=1	0	3.983	1.51099	1	1	1	1	728	83.5	6.54	3.47843e+06	0.053	43	1
FALSE	High	Master Protein	Q8CFQ3	RNA helicase aquarius OS=Mus musculus OX=10090 GN=Aqr PE=1 SV=2	0	3.943	0.877785	1	1	1	1	1481	170.2	6.27	6.08795e+06	0.029	55	1
FALSE	High	Master Protein	A2AFQ0	E3 ubiquitin-protein ligase HUWE1 OS=Mus musculus OX=10090 GN=Huwe1 PE=1 SV=1	0	3.929	0.502513	1	1	1	1	4378	482.4	5.22	4.28721e+06	0.01	32	1
FALSE	High	Master Protein	Q9JJK2	LanC-like protein 2 OS=Mus musculus OX=10090 GN=Lancl2 PE=1 SV=1	0	3.9	4	1	1	1	1	450	50.7	7.28	4.96266e+06	0.096	0	1
FALSE	High	Master Protein	Q9R0E1	Multifunctional procollagen lysine hydroxylase and glycosyltransferase LH3 OS=Mus musculus OX=10090 GN=Plod3 PE=1 SV=1	0	3.9	1.88934	1	1	1	1	741	84.9	6.23	2.58738e+06	0.054	72	1
FALSE	High	Master Protein	Q3TJD4	Uncharacterized protein OS=Mus musculus OX=10090 GN=Atp5f1 PE=2 SV=1	0	3.895	6.25	2	2	2	1	256	28.9	9.26	5.35503e+06	0.292	57	2
FALSE	High	Master Protein	A0A0R4J139	Peptide-methionine (R)-S-oxide reductase OS=Mus musculus OX=10090 GN=Msrb3 PE=1 SV=1	0	3.893	5.91398	1	1	1	1	186	20.2	6.71	4.06735e+06	0.212	46	1
FALSE	High	Master Protein	P05132	cAMP-dependent protein kinase catalytic subunit alpha OS=Mus musculus OX=10090 GN=Prkaca PE=1 SV=3	0	3.846	3.4188	1	1	1	1	351	40.5	8.79	5.61689e+06	0.116	49	1
FALSE	High	Master Protein	Q8CJG0	Protein argonaute-2 OS=Mus musculus OX=10090 GN=Ago2 PE=1 SV=3	0	3.82	1.39535	1	1	1	1	860	97.2	9.19	2.81075e+06	0.043	55	1
FALSE	High	Master Protein	P11031	Activated RNA polymerase II transcriptional coactivator p15 OS=Mus musculus OX=10090 GN=Sub1 PE=1 SV=3	0	3.802	8.66142	1	1	1	1	127	14.4	9.6	2.56502e+07	0.259	54	1
FALSE	High	Master Protein	P97377	Cyclin-dependent kinase 2 OS=Mus musculus OX=10090 GN=Cdk2 PE=1 SV=2	0	3.786	4.04624	1	1	1	1	346	39	8.54	4.61298e+06	0.105	44	1
FALSE	High	Master Protein	B2RWI2	Lactamase, beta OS=Mus musculus OX=10090 GN=Lactb PE=1 SV=1	0	3.785	2.72232	1	1	1	1	551	60.7	8.9	2.09597e+06	0.07	49	1
FALSE	High	Master Protein	Q3U3N7	Uncharacterized protein OS=Mus musculus OX=10090 GN=St13 PE=2 SV=1	0	3.766	3.2345	1	1	1	1	371	41.7	5.26	3.55803e+06	0.166	49	1
FALSE	High	Master Protein	Q9D0R8	Protein LSM12 homolog OS=Mus musculus OX=10090 GN=Lsm12 PE=1 SV=1	0	3.763	6.66667	1	1	1	1	195	21.7	7.74	1.88734e+07	0.233	34	1
FALSE	High	Master Protein	Q3UIJ1	Uncharacterized protein OS=Mus musculus OX=10090 GN=Exd2 PE=2 SV=1	0	3.75	2	1	1	1	1	650	74.2	7.78	1.07414e+06	0.056	64	1
FALSE	High	Master Protein	E0CZ72	Kinesin-like protein OS=Mus musculus OX=10090 GN=Kif2a PE=1 SV=1	0	3.748	1.88425	2	2	2	1	743	83.8	6.42	2.76766e+06	0.103	53	2
FALSE	High	Master Protein	A0A140T8N7	Immunoglobulin kappa chain variable 6-25 (Fragment) OS=Mus musculus OX=10090 GN=Igkv6-25 PE=4 SV=2	0	3.742	26.087	2	2	1	1	115	12.7	6.27		0.931	41	2
FALSE	High	Master Protein	Q9DCX2	ATP synthase subunit d, mitochondrial OS=Mus musculus OX=10090 GN=Atp5pd PE=1 SV=3	0	3.737	10.559	1	1	1	1	161	18.7	5.69	1.45693e+07	0.233	38	1
FALSE	High	Master Protein	B7ZNU9	Beta-2-syntrophin OS=Mus musculus OX=10090 GN=Sntb2 PE=1 SV=1	0	3.733	1.69492	1	1	1	1	531	57.4	9.33	4.40012e+06	0.068	75	1
FALSE	High	Master Protein	Q6IME9	Keratin, type II cytoskeletal 72 OS=Mus musculus OX=10090 GN=Krt72 PE=3 SV=1	0	3.733	3.65385	2	2	1	1	520	56.7	7.4	3.61536e+06	0.136	39	2
FALSE	High	Master Protein	Q3UPA3	Rab GDP dissociation inhibitor (Fragment) OS=Mus musculus OX=10090 GN=Gdi2 PE=2 SV=1	0	3.717	3.51562	2	2	2	1	512	57.7	7.94	3.36491e+06	0.155	46	2
FALSE	High	Master Protein	P19157	Glutathione S-transferase P 1 OS=Mus musculus OX=10090 GN=Gstp1 PE=1 SV=2	0	3.712	9.52381	1	1	1	1	210	23.6	7.87	1.44003e+07	0.233	21	1
FALSE	High	Master Protein	A0A0G2JFZ3	Immunoglobulin kappa chain variable 19-93 (Fragment) OS=Mus musculus OX=10090 GN=Igkv19-93 PE=1 SV=4	0	3.707	13.913	1	1	1	1	115	12.8	8.29	33856878	0.389	32	1
FALSE	High	Master Protein	Q5EG47	5'-AMP-activated protein kinase catalytic subunit alpha-1 OS=Mus musculus OX=10090 GN=Prkaa1 PE=1 SV=2	0	3.703	3.04114	1	1	1	1	559	63.9	8.12	1.21548e+07	0.072	28	1
FALSE	High	Master Protein	Q9D023	Mitochondrial pyruvate carrier 2 OS=Mus musculus OX=10090 GN=Mpc2 PE=1 SV=1	0	3.667	7.87402	1	1	1	1	127	14.3	10.61	1.05012e+07	0.292	43	1
FALSE	High	Master Protein	Q3TJ21	Pyrroline-5-carboxylate reductase OS=Mus musculus OX=10090 GN=Pycr2 PE=2 SV=1	0	3.666	3.4375	1	1	1	1	320	33.6	7.5	6.0939e+06	0.136	49	1
FALSE	High	Master Protein	Q9R0Q6	Actin-related protein 2/3 complex subunit 1A OS=Mus musculus OX=10090 GN=Arpc1a PE=1 SV=1	0	3.665	4.59459	1	1	1	1	370	41.6	8.18	3.04514e+06	0.101	51	1
FALSE	High	Master Protein	B2MWM9	Calreticulin OS=Mus musculus OX=10090 GN=Calr PE=1 SV=1	0	3.643	3.84615	2	2	2	1	416	48	4.49	3.25677e+06	0.179	52	2
FALSE	High	Master Protein	Q9CZN7	Serine hydroxymethyltransferase, mitochondrial OS=Mus musculus OX=10090 GN=Shmt2 PE=1 SV=1	0	3.638	2.18254	1	1	1	1	504	55.7	8.47	7.70971e+06	0.07	29	1
FALSE	High	Master Protein	Q8R001	Microtubule-associated protein RP/EB family member 2 OS=Mus musculus OX=10090 GN=Mapre2 PE=1 SV=1	0	3.636	3.68098	1	1	1	1	326	36.9	5.38	3.2872e+06	0.129	42	1
FALSE	High	Master Protein	Q8JZM7	Parafibromin OS=Mus musculus OX=10090 GN=Cdc73 PE=1 SV=1	0	3.622	3.38983	2	2	2	1	531	60.5	9.61	2.47498e+06	0.141	46	2
FALSE	High	Master Protein	P42227	Signal transducer and activator of transcription 3 OS=Mus musculus OX=10090 GN=Stat3 PE=1 SV=2	0	3.601	3.37662	1	1	1	1	770	88	6.3	1.0017e+07	0.05	0	1
FALSE	High	Master Protein	Q60930	Voltage-dependent anion-selective channel protein 2 OS=Mus musculus OX=10090 GN=Vdac2 PE=1 SV=2	0	3.592	3.38983	1	1	1	1	295	31.7	7.49	1.07038e+07	0.145	44	1
FALSE	High	Master Protein	Q99KV1	DnaJ homolog subfamily B member 11 OS=Mus musculus OX=10090 GN=Dnajb11 PE=1 SV=1	0	3.554	3.07263	1	1	1	1	358	40.5	6.32	1.93835e+07	0.116	52	1
FALSE	High	Master Protein	Q9DCM0	Persulfide dioxygenase ETHE1, mitochondrial OS=Mus musculus OX=10090 GN=Ethe1 PE=1 SV=2	0	3.547	5.51181	1	1	1	1	254	27.7	7.23	4013807	0.145	44	1
FALSE	High	Master Protein	Q8VIJ6	Splicing factor, proline- and glutamine-rich OS=Mus musculus OX=10090 GN=Sfpq PE=1 SV=1	0	3.507	3.14735	2	2	1	1	699	75.4	9.44	4.75054e+06	0.15	47	2
FALSE	High	Master Protein	E9QP99	Golgin subfamily A member 3 OS=Mus musculus OX=10090 GN=Golga3 PE=1 SV=1	0	3.484	1.00874	1	1	1	1	1487	167.2	5.38	3.19767e+06	0.024	54	1
FALSE	High	Master Protein	P07742	Ribonucleoside-diphosphate reductase large subunit OS=Mus musculus OX=10090 GN=Rrm1 PE=1 SV=2	0	3.475	3.53535	1	1	1	1	792	90.2	6.7	2.17276e+06	0.054	34	1
FALSE	High	Master Protein	Q3TCH2	Ubiquitin carboxyl-terminal hydrolase (Fragment) OS=Mus musculus OX=10090 GN=Uchl1 PE=2 SV=1	0	3.464	6.22222	2	2	2	1	225	25.1	5.33	5.75157e+06	0.359	55	2
FALSE	High	Master Protein	Q8K268	ATP-binding cassette sub-family F member 3 OS=Mus musculus OX=10090 GN=Abcf3 PE=1 SV=1	0	3.455	1.41044	1	1	1	1	709	79.8	6.16	3.96262e+06	0.056	54	1
FALSE	High	Master Protein	Q3TLP8	RAS-related C3 botulinum substrate 1, isoform CRA_a OS=Mus musculus OX=10090 GN=Rac1 PE=1 SV=1	0	3.444	6.63507	1	1	1	1	211	23.4	8.69	1.64879e+07	0.259	26	1
FALSE	High	Master Protein	O70499	Small nuclear ribonucleoprotein-associated protein OS=Mus musculus OX=10090 GN=Snrpn PE=3 SV=1	0	3.436	3.33333	1	1	1	1	240	24.6	10.89	1.28952e+07	0.179	59	1
FALSE	High	Master Protein	Q8VE33	Ganglioside-induced differentiation-associated protein 1-like 1 OS=Mus musculus OX=10090 GN=Gdap1l1 PE=1 SV=1	0	3.435	5.13514	1	1	1	1	370	42.3	6.6	3.97843e+06	0.122	34	1
FALSE	High	Master Protein	Q9D0D5	General transcription factor IIE subunit 1 OS=Mus musculus OX=10090 GN=Gtf2e1 PE=1 SV=1	0	3.423	2.95455	1	1	1	1	440	49.6	4.86	2.79997e+06	0.105	37	1
FALSE	High	Master Protein	Q8C6G8	WD repeat-containing protein 26 OS=Mus musculus OX=10090 GN=Wdr26 PE=1 SV=3	0	3.406	2.96412	1	1	1	1	641	70.5	6.16	7.1103e+06	0.068	0	1
FALSE	High	Master Protein	Q91V99	40S ribosomal protein S30 (Fragment) OS=Mus musculus OX=10090 GN=fau PE=3 SV=1	0	3.405	7.29927	1	1	1	1	137	14.8	10.05	1.7731e+07	0.468	51	1
FALSE	High	Master Protein	Q80ZS3	28S ribosomal protein S26, mitochondrial OS=Mus musculus OX=10090 GN=Mrps26 PE=1 SV=1	0	3.402	6	1	1	1	1	200	23.4	9.96	5.03905e+06	0.155	54	1
FALSE	High	Master Protein	E9Q616	AHNAK nucleoprotein (desmoyokin) OS=Mus musculus OX=10090 GN=Ahnak PE=1 SV=1	0	3.388	0.265205	1	1	1	1	5656	603.9	6.3	1.29756e+06	0.006	58	1
FALSE	High	Master Protein	A3KG93	Lysine-specific histone demethylase 1A OS=Mus musculus OX=10090 GN=Kdm1a PE=1 SV=1	0	3.382	1.71821	1	1	1	1	873	94.6	6.25	9.98094e+06	0.049	44	1
FALSE	High	Master Protein	E9Q1G8	Septin-7 OS=Mus musculus OX=10090 GN=Sept7 PE=1 SV=2	0	3.342	5.26316	1	1	1	1	437	50.6	8.57	7.18541e+06	0.089	0	1
FALSE	High	Master Protein	Q9WVJ2	26S proteasome non-ATPase regulatory subunit 13 OS=Mus musculus OX=10090 GN=Psmd13 PE=1 SV=1	0	3.334	6.38298	2	2	2	1	376	42.8	5.71	3.00895e+06	0.194	0	2
FALSE	High	Master Protein	Q80TM9	Nischarin OS=Mus musculus OX=10090 GN=Nisch PE=1 SV=2	0	3.309	1.25549	1	1	1	1	1593	174.9	5.16	2.35346e+06	0.028	0	1
FALSE	High	Master Protein	Q62432	Mothers against decapentaplegic homolog 2 OS=Mus musculus OX=10090 GN=Smad2 PE=1 SV=2	0	3.276	2.35546	1	1	1	1	467	52.2	6.58	1.09403e+07	0.116	36	1
FALSE	High	Master Protein	Q3TL58	Uncharacterized protein OS=Mus musculus OX=10090 GN=Skp1a PE=2 SV=1	0	3.272	7.97546	1	1	1	1	163	18.7	4.58	9480382	0.212	0	1
FALSE	High	Master Protein	P70677	Caspase-3 OS=Mus musculus OX=10090 GN=Casp3 PE=1 SV=1	0	3.269	4.33213	1	1	1	1	277	31.5	6.92	4.31052e+06	0.122	46	1
FALSE	High	Master Protein	Q921F4	Heterogeneous nuclear ribonucleoprotein L-like OS=Mus musculus OX=10090 GN=Hnrnpll PE=1 SV=3	0	3.263	5.24535	2	2	2	1	591	64.1	5.85	4.39795e+06	0.155	0	2
FALSE	High	Master Protein	P56399	Ubiquitin carboxyl-terminal hydrolase 5 OS=Mus musculus OX=10090 GN=Usp5 PE=1 SV=1	0	3.242	1.28205	1	1	1	1	858	95.8	5.01	5.60096e+06	0.054	40	1
FALSE	High	Master Protein	O54774	AP-3 complex subunit delta-1 OS=Mus musculus OX=10090 GN=Ap3d1 PE=1 SV=1	0	3.24	0.917431	1	1	1	1	1199	135	7.37	5.76034e+06	0.036	42	1
FALSE	High	Master Protein	Q3URF5	Uncharacterized protein OS=Mus musculus OX=10090 GN=Mrpl19 PE=2 SV=1	0	3.24	4.7619	1	1	1	1	294	33.8	9.19	2.94731e+06	0.116	35	1
FALSE	High	Master Protein	A0A1L1STE4	Interleukin enhancer-binding factor 3 OS=Mus musculus OX=10090 GN=Ilf3 PE=1 SV=1	0	3.236	1.54185	1	1	1	1	908	97.4	8.92	5.42298e+06	0.053	42	1
FALSE	High	Master Protein	Q3TN07	Vacuolar protein sorting 4b (Yeast) OS=Mus musculus OX=10090 GN=Vps4b PE=1 SV=1	0	3.223	4.5045	1	1	1	1	444	49.4	7.11		0.083	0	1
FALSE	High	Master Protein	Q543X6	Uncharacterized protein OS=Mus musculus OX=10090 GN=Map2k4 PE=1 SV=1	0	3.221	4.28212	1	1	1	1	397	44.1	8.07	3.89983e+06	0.089	0	1
FALSE	High	Master Protein	B2RRH9	Guanine monphosphate synthetase OS=Mus musculus OX=10090 GN=Gmps PE=1 SV=1	0	3.214	4.1847	2	2	2	1	693	76.7	6.73	4.38233e+06	0.11	19	2
FALSE	High	Master Protein	P97371	Proteasome activator complex subunit 1 OS=Mus musculus OX=10090 GN=Psme1 PE=1 SV=2	0	3.208	4.81928	1	1	1	1	249	28.7	5.97	1.88125e+06	0.129	33	1
FALSE	High	Master Protein	Q544F6	Cotl1 protein OS=Mus musculus OX=10090 GN=Cotl1 PE=1 SV=1	0	3.195	11.2676	1	1	1	1	142	15.9	5.4	2.18211e+06	0.259	45	1
FALSE	High	Master Protein	Q8BQ99	Uncharacterized protein OS=Mus musculus OX=10090 GN=Mrps2 PE=2 SV=1	0	3.194	5.49828	1	1	1	1	291	32.3	9.26		0.136	49	1
FALSE	High	Master Protein	P23116	Eukaryotic translation initiation factor 3 subunit A OS=Mus musculus OX=10090 GN=Eif3a PE=1 SV=5	0	3.181	1.04167	1	1	1	1	1344	161.8	6.77	6.08875e+06	0.026	28	1
FALSE	High	Master Protein	B7ZN04	Gemin5 protein OS=Mus musculus OX=10090 GN=Gemin5 PE=2 SV=1	0	3.161	0.598802	1	1	1	1	1503	166.6	6.74	2.93382e+06	0.024	46	1
FALSE	High	Master Protein	A0A0G2JDG2	Immunoglobulin kappa joining 2 (Fragment) OS=Mus musculus OX=10090 GN=Igkj2 PE=4 SV=1	0	3.15	69.2308	1	1	1	1	13	1.4	8.73	9.7397e+06	9	47	1
FALSE	High	Master Protein	E9Q718	Procollagen-lysine,2-oxoglutarate 5-dioxygenase 2 OS=Mus musculus OX=10090 GN=Plod2 PE=1 SV=1	0	3.134	1.31926	1	1	1	1	758	86.8	6.89	1.53501e+06	0.048	54	1
FALSE	High	Master Protein	A0A1Y7VJN6	Immunoglobulin heavy constant gamma 3 (Fragment) OS=Mus musculus OX=10090 GN=Ighg3 PE=4 SV=1	0	3.107	2.75689	1	1	1	1	399	44	7.14	2.55122e+06	0.122	39	1
FALSE	High	Master Protein	G3X8Y3	N-alpha-acetyltransferase 15, NatA auxiliary subunit OS=Mus musculus OX=10090 GN=Naa15 PE=1 SV=1	0	3.082	1.15607	1	1	1	1	865	101	7.52	2.1527e+06	0.038	51	1
FALSE	High	Master Protein	Q8BJ71	Nuclear pore complex protein Nup93 OS=Mus musculus OX=10090 GN=Nup93 PE=1 SV=1	0	3.081	1.4652	1	1	1	1	819	93.2	5.72	5.65426e+06	0.04	41	1
FALSE	High	Master Protein	O88315	Gag protein (Fragment) OS=Mus musculus OX=10090 GN=gag PE=4 SV=1	0	3.074	27.6596	1	1	1	1	47	5.7	4.82	9.75195e+06	2.162	0	1
FALSE	High	Master Protein	Q04692	SWI/SNF-related matrix-associated actin-dependent regulator of chromatin subfamily A containing DEAD/H box 1 OS=Mus musculus OX=10090 GN=Smarcad1 PE=1 SV=2	0	3.07	1.07738	1	1	1	1	1021	116.4	5.68	3.65105e+06	0.04	38	1
FALSE	High	Master Protein	B2RX13	Peroxidasin homolog (Drosophila) OS=Mus musculus OX=10090 GN=Pxdn PE=2 SV=1	0.001	3.066	0.677966	1	1	1	1	1475	165	7.14	1.57559e+06	0.026	44	1
FALSE	High	Master Protein	Q3T9M2	Uncharacterized protein OS=Mus musculus OX=10090 GN=2410002F23Rik PE=2 SV=1	0.001	3.059	3.16901	1	1	1	1	284	32.4	6.32	3.49738e+06	0.166	47	1
FALSE	High	Master Protein	A0A140T8M2	Immunoglobulin kappa variable 12-44 (Fragment) OS=Mus musculus OX=10090 GN=Igkv12-44 PE=4 SV=2	0.001	3.033	11.3043	1	1	1	1	115	12.5	7.87	5.51908e+06	0.389	38	1
FALSE	High	Master Protein	P54276	DNA mismatch repair protein Msh6 OS=Mus musculus OX=10090 GN=Msh6 PE=1 SV=3	0.001	3.028	0.883652	1	1	1	1	1358	151	6.73	1.69889e+06	0.03	34	1
FALSE	High	Master Protein	Q9CZD6	Proliferating cell nuclear antigen OS=Mus musculus OX=10090 GN=Pcna PE=2 SV=1	0.001	3.028	7.25191	1	1	1	1	262	29	4.81	3.51918e+06	0.122	0	1
FALSE	High	Master Protein	Q99P31	Hsp70-binding protein 1 OS=Mus musculus OX=10090 GN=Hspbp1 PE=1 SV=1	0.001	2.994	2.52101	1	1	1	1	357	39.1	5.36	6.20668e+06	0.116	34	1
FALSE	High	Master Protein	B1ASP2	Tyrosine-protein kinase OS=Mus musculus OX=10090 GN=Jak1 PE=1 SV=1	0.001	2.991	2.16826	2	2	2	1	1153	133.3	7.53	2.35728e+06	0.063	21	2
FALSE	High	Master Protein	P10833	Ras-related protein R-Ras OS=Mus musculus OX=10090 GN=Rras PE=1 SV=1	0.001	2.987	7.33945	1	1	1	1	218	23.7	6.79	7.24912e+06	0.155	31	1
FALSE	High	Master Protein	A2AKX3	Probable helicase senataxin OS=Mus musculus OX=10090 GN=Setx PE=1 SV=1	0.001	2.969	0.415722	1	1	1	1	2646	297.4	6.83		0.014	36	1
FALSE	High	Master Protein	Q7TQ38	Gag protein OS=Mus musculus OX=10090 GN=gag PE=4 SV=1	0.001	2.951	4.6332	1	1	1	1	259	28	8.25	1.2111e+07	0.179	0	1
FALSE	High	Master Protein	Q148S3	NIN1/RPN12 binding protein 1 homolog (S. cerevisiae) OS=Mus musculus OX=10090 GN=Nob1 PE=2 SV=1	0.001	2.945	3.72208	1	1	1	1	403	45.4	7.31	4.44613e+06	0.105	0	1
FALSE	High	Master Protein	O70252	Heme oxygenase 2 OS=Mus musculus OX=10090 GN=Hmox2 PE=1 SV=1	0.001	2.942	2.85714	1	1	1	1	315	35.7	5.87	1.58942e+06	0.136	49	1
FALSE	High	Master Protein	Q8K2Y7	39S ribosomal protein L47, mitochondrial OS=Mus musculus OX=10090 GN=Mrpl47 PE=1 SV=2	0.001	2.941	7.14286	2	2	2	1	252	29.7	10.21	2.78846e+06	0.274	27	2
FALSE	High	Master Protein	Q792Z1	MCG140784 OS=Mus musculus OX=10090 GN=Try10 PE=1 SV=1	0.001	2.938	4.06504	1	1	1	1	246	26.2	5.83	1.8324e+08	0.259	46	1
FALSE	High	Master Protein	Q3UKS6	Mitochondrial ribosomal protein L40 OS=Mus musculus OX=10090 GN=Mrpl40 PE=1 SV=1	0.001	2.928	8.73786	1	1	1	1	206	24.3	9.47	5.84817e+06	0.212	0	1
FALSE	High	Master Protein	Q03963	Interferon-induced, double-stranded RNA-activated protein kinase OS=Mus musculus OX=10090 GN=Eif2ak2 PE=1 SV=2	0.001	2.926	2.52427	1	1	1	1	515	58.2	8.57	6.38456e+06	0.093	37	1
FALSE	High	Master Protein	Q9DCA5	Ribosome biogenesis protein BRX1 homolog OS=Mus musculus OX=10090 GN=Brix1 PE=1 SV=3	0.001	2.908	3.68272	1	1	1	1	353	41.2	10.02	8.46364e+06	0.116	0	1
FALSE	High	Master Protein	A0A075B5S6	Immunoglobulin heavy variable 3-1 (Fragment) OS=Mus musculus OX=10090 GN=Ighv3-1 PE=4 SV=1	0.001	2.907	13.7931	1	1	1	1	116	13.1	8.02	2.87976e+06	0.585	33	1
FALSE	High	Master Protein	Q8K4F6	Probable 28S rRNA (cytosine-C(5))-methyltransferase OS=Mus musculus OX=10090 GN=Nsun5 PE=2 SV=2	0.001	2.906	2.15054	1	1	1	1	465	51	9.19	2.35908e+06	0.083	28	1
FALSE	High	Master Protein	Q3TN42	Uncharacterized protein OS=Mus musculus OX=10090 GN=Utp15 PE=2 SV=1	0.001	2.906	1.89394	1	1	1	1	528	59.4	8.81	3.2361e+06	0.064	40	1
FALSE	High	Master Protein	A0A0A6YXG2	Immunoglobulin heavy variable 1-56 (Fragment) OS=Mus musculus OX=10090 GN=Ighv1-56 PE=4 SV=1	0.001	2.892	23.0769	1	1	1	1	117	13	7.88		0.778	0	1
FALSE	High	Master Protein	Q9JHS9	Spliceosome-associated protein CWC15 homolog OS=Mus musculus OX=10090 GN=Cwc15 PE=1 SV=1	0.001	2.886	4.80349	1	1	1	1	229	26.6	5.71	1.6849e+06	0.233	57	1
FALSE	High	Master Protein	A0A0G2JFT8	Protein RUFY3 OS=Mus musculus OX=10090 GN=Rufy3 PE=1 SV=1	0.001	2.871	1.9432	1	1	1	1	669	74.7	6.19	6.3203e+06	0.053	49	1
FALSE	High	Master Protein	Q9WUM5	Succinate--CoA ligase [ADP/GDP-forming] subunit alpha, mitochondrial OS=Mus musculus OX=10090 GN=Suclg1 PE=1 SV=4	0.001	2.856	4.91329	1	2	1	1	346	36.1	9.39	2.23633e+07	0.155	53	1
FALSE	High	Master Protein	Q8C6A3	Uncharacterized protein OS=Mus musculus OX=10090 GN=Prep PE=2 SV=1	0.001	2.854	1.50479	1	1	1	1	731	82.7	5.9	3.01979e+06	0.049	40	1
FALSE	High	Master Protein	X5J5K9	IgM heavy chain VDJ region (Fragment) OS=Mus musculus OX=10090 PE=2 SV=1	0.001	2.844	28.4404	1	2	1	1	109	12.1	6.01	1084320	0.389	0	1
FALSE	High	Master Protein	Q5SWZ0	Prpsap2 protein OS=Mus musculus OX=10090 GN=Prpsap2 PE=1 SV=1	0.001	2.837	3.79404	1	1	1	1	369	40.9	7.17	2.62508e+06	0.093	0	1
FALSE	High	Master Protein	Q505A8	MCG17585 OS=Mus musculus OX=10090 GN=Rpl39 PE=2 SV=1	0.001	2.832	19.6078	1	1	1	1	51	6.4	12.56	1.08787e+07	9	0	1
FALSE	High	Master Protein	Q3TI98	Uncharacterized protein OS=Mus musculus OX=10090 GN=Farsb PE=2 SV=1	0.001	2.824	1.69779	1	1	1	1	589	65.8	7.43	4306624	0.055	34	1
FALSE	High	Master Protein	Q8CH09	SURP and G-patch domain-containing protein 2 OS=Mus musculus OX=10090 GN=Sugp2 PE=1 SV=2	0.001	2.822	1.03093	1	1	1	1	1067	118	8.31	2029524	0.036	40	1
FALSE	High	Master Protein	A2ALK6	Band 4.1-like protein 4B OS=Mus musculus OX=10090 GN=Epb41l4b PE=1 SV=1	0.001	2.812	0.889878	1	1	1	1	899	99.7	9.17	3.69418e+06	0.05	40	1
FALSE	High	Master Protein	Q9R0A0	Peroxisomal membrane protein PEX14 OS=Mus musculus OX=10090 GN=Pex14 PE=1 SV=1	0.001	2.784	2.65957	1	1	1	1	376	41.2	5.11	2.58797e+06	0.122	50	1
FALSE	High	Master Protein	P06837	Neuromodulin OS=Mus musculus OX=10090 GN=Gap43 PE=1 SV=1	0.001	2.781	11.8943	1	1	1	1	227	23.6	4.73	6.48462e+06	0.145	0	1
FALSE	High	Master Protein	Q3TL79	Uncharacterized protein OS=Mus musculus OX=10090 GN=Ahsa1 PE=2 SV=1	0.001	2.771	3.25444	1	1	1	1	338	38.1	5.53	4.05307e+07	0.101	0	1
FALSE	High	Master Protein	P03976	Ig kappa chain V-II region 17S29.1 OS=Mus musculus OX=10090 PE=1 SV=1	0.001	2.76	23.0088	1	1	1	1	113	12.4	7.99		0.778	0	1
FALSE	High	Master Protein	Q8CGC3	Histone deacetylase OS=Mus musculus OX=10090 GN=Hdac6 PE=1 SV=1	0.001	2.76	0.954861	1	1	1	1	1152	126	5.78	3.76055e+06	0.055	33	1
FALSE	High	Master Protein	Q8BK72	28S ribosomal protein S27, mitochondrial OS=Mus musculus OX=10090 GN=Mrps27 PE=1 SV=2	0.001	2.759	2.6506	1	1	1	1	415	47.7	5.5	1.06744e+07	0.086	37	1
FALSE	High	Master Protein	Q3TKM9	Actin-related protein 2/3 complex subunit 5 OS=Mus musculus OX=10090 GN=Arpc5 PE=2 SV=1	0.001	2.754	12.5828	1	1	1	1	151	16.2	5.67		0.212	0	1
FALSE	High	Master Protein	Q6PDI5	Proteasome adapter and scaffold protein ECM29 OS=Mus musculus OX=10090 GN=Ecpas PE=1 SV=3	0.001	2.752	0.652174	1	1	1	1	1840	203.6	7.06	2.84967e+06	0.021	45	1
FALSE	High	Master Protein	A0A0G2JDN5	Immunoglobulin kappa variable 17-127 (Fragment) OS=Mus musculus OX=10090 GN=Igkv17-127 PE=4 SV=4	0.001	2.737	13.6752	1	1	1	1	117	12.8	4.36	2.19612e+07	0.585	29	1
FALSE	High	Master Protein	A0A1S6GWK0	Uncharacterized protein OS=Mus musculus OX=10090 GN=Stt3a PE=2 SV=1	0.001	2.733	1.46082	1	1	1	1	753	85.8	8.1	4.53405e+06	0.058	19	1
FALSE	High	Master Protein	A2RS68	Small nuclear ribonucleoprotein 70 (U1) OS=Mus musculus OX=10090 GN=Snrnp70 PE=2 SV=1	0.001	2.733	2.45536	1	1	1	1	448	52	9.94	3.19588e+06	0.122	32	1
FALSE	High	Master Protein	Q4V9Z4	Igh protein OS=Mus musculus OX=10090 GN=Igh PE=2 SV=1	0.001	2.725	3.36134	1	1	1	1	476	51.4	5.15	7.99381e+06	0.11	0	1
FALSE	High	Master Protein	Q32NZ5	Igh protein OS=Mus musculus OX=10090 GN=Igh PE=2 SV=1	0.001	2.716	2.6971	1	1	1	1	482	52	5.55	9.096e+06	0.122	37	1
FALSE	High	Master Protein	O08579	Emerin OS=Mus musculus OX=10090 GN=Emd PE=1 SV=1	0.001	2.712	4.2471	1	1	1	1	259	29.4	5.01	1.99963e+06	0.179	46	1
FALSE	High	Master Protein	Q8R1Q8	Cytoplasmic dynein 1 light intermediate chain 1 OS=Mus musculus OX=10090 GN=Dync1li1 PE=1 SV=1	0.001	2.697	2.29446	1	1	1	1	523	56.6	6.42	5.5317e+06	0.077	0	1
FALSE	High	Master Protein	Q80U72	Protein scribble homolog OS=Mus musculus OX=10090 GN=Scrib PE=1 SV=2	0.001	2.694	0.806452	1	1	1	1	1612	174	5.12	6.54345e+06	0.026	0	1
FALSE	High	Master Protein	P17710	Hexokinase-1 OS=Mus musculus OX=10090 GN=Hk1 PE=1 SV=3	0.001	2.681	0.821355	1	1	1	1	974	108.2	6.8	3.38722e+06	0.039	53	1
FALSE	High	Master Protein	Q3TIN2	Uncharacterized protein OS=Mus musculus OX=10090 GN=Qars PE=2 SV=1	0.001	2.677	1.41935	1	1	1	1	775	87.7	7.21	6.75814e+06	0.045	38	1
FALSE	High	Master Protein	Q810V8	Rps6ka1 protein (Fragment) OS=Mus musculus OX=10090 GN=Rps6ka1 PE=2 SV=1	0.001	2.667	2.06986	1	1	1	1	773	86.4	8.5	7.04022e+06	0.05	0	1
FALSE	High	Master Protein	Q3UFY8	tRNA methyltransferase 10 homolog C OS=Mus musculus OX=10090 GN=Trmt10c PE=1 SV=2	0.001	2.659	2.41546	1	1	1	1	414	48.4	9.38	3.54918e+06	0.083	39	1
FALSE	High	Master Protein	Q91VE6	MKI67 FHA domain-interacting nucleolar phosphoprotein OS=Mus musculus OX=10090 GN=Nifk PE=1 SV=1	0.001	2.658	7.25552	1	1	1	1	317	36.2	10.24	4.48339e+06	0.136	0	1
FALSE	High	Master Protein	Q8R4Z6	DEAD-box corepressor DP103 alpha OS=Mus musculus OX=10090 GN=Ddx20 PE=2 SV=1	0.001	2.652	1.81818	1	1	1	1	825	91.7	6.9	5.99974e+06	0.046	33	1
FALSE	High	Master Protein	P62305	Small nuclear ribonucleoprotein E OS=Mus musculus OX=10090 GN=Snrpe PE=1 SV=1	0.001	2.643	11.9565	1	1	1	1	92	10.8	9.44	1.42949e+07	0.778	38	1
FALSE	High	Master Protein	G3UXW9	COP9 signalosome complex subunit 1 OS=Mus musculus OX=10090 GN=Gps1 PE=1 SV=1	0.001	2.641	1.90114	1	1	1	1	526	58.8	6.74	6.44746e+06	0.083	32	1
FALSE	High	Master Protein	F8VQC7	Kinectin OS=Mus musculus OX=10090 GN=Ktn1 PE=1 SV=1	0.001	2.633	1.35644	1	1	1	1	1327	152.4	5.9	3.16716e+06	0.026	33	1
FALSE	High	Master Protein	Q3UK85	Uncharacterized protein OS=Mus musculus OX=10090 GN=Dctn5 PE=2 SV=1	0.001	2.629	5.49451	1	1	1	1	182	20.2	8.18	2.66843e+06	0.233	40	1
FALSE	High	Master Protein	Q3TLH4	Protein PRRC2C OS=Mus musculus OX=10090 GN=Prrc2c PE=1 SV=3	0.001	2.594	0.35137	1	1	1	1	2846	310.7	9.1	3.4914e+06	0.018	34	1
FALSE	High	Master Protein	Q3TN61	Uncharacterized protein OS=Mus musculus OX=10090 GN=Rhoa PE=2 SV=1	0.001	2.582	7.25389	1	1	1	1	193	21.8	6.1	3.72047e+06	0.194	34	1
FALSE	High	Master Protein	Q01320	DNA topoisomerase 2-alpha OS=Mus musculus OX=10090 GN=Top2a PE=1 SV=2	0.001	2.576	0.981675	1	1	1	1	1528	172.7	8.6	2.78841e+06	0.026	0	1
FALSE	High	Master Protein	Q3TIR3	Synembryn-A OS=Mus musculus OX=10090 GN=Ric8a PE=1 SV=2	0.001	2.564	3.58491	1	12	1	1	530	59.8	5.68	36737030030	0.07	0	1
FALSE	High	Master Protein	Q91WS0	CDGSH iron-sulfur domain-containing protein 1 OS=Mus musculus OX=10090 GN=Cisd1 PE=1 SV=1	0.001	2.556	8.33333	1	1	1	1	108	12.1	9.06	2.00677e+06	0.468	32	1
FALSE	High	Master Protein	Q3UQM7	Uncharacterized protein OS=Mus musculus OX=10090 GN=Slc7a5 PE=2 SV=1	0.001	2.551	2.53906	1	1	1	1	512	55.8	7.9	2.04719e+06	0.122	37	1
FALSE	High	Master Protein	A0A0R4J0N5	Programmed cell death 2, isoform CRA_b OS=Mus musculus OX=10090 GN=Pdcd2 PE=1 SV=1	0.001	2.531	2.91545	1	1	1	1	343	38.3	5.38	6.14994e+06	0.122	40	1
FALSE	High	Master Protein	Q91VA7	Isocitrate dehydrogenase [NAD] subunit, mitochondrial OS=Mus musculus OX=10090 GN=Idh3b PE=1 SV=1	0.001	2.529	2.60417	1	1	1	1	384	42.2	8.6	4.50081e+06	0.101	41	1
FALSE	High	Master Protein	Q3UHD6	Sorting nexin-27 OS=Mus musculus OX=10090 GN=Snx27 PE=1 SV=2	0.001	2.525	1.66976	1	1	1	1	539	61	6.4	3.8833e+06	0.077	42	1
FALSE	High	Master Protein	Q4FK54	Proteaseome (Prosome, macropain) 28 subunit, 3 OS=Mus musculus OX=10090 GN=Psme3 PE=1 SV=1	0.001	2.521	3.54331	1	1	1	1	254	29.5	5.95	1.36364e+06	0.136	0	1
FALSE	High	Master Protein	Q7TNS7	Acid-sensing ion channel 4 OS=Mus musculus OX=10090 GN=Asic4 PE=2 SV=1	0.001	2.51	3.15399	1	4	1	1	539	59.2	6.79	2.00263e+08	0.202	24	1
FALSE	High	Master Protein	G3X928	SEC23-interacting protein OS=Mus musculus OX=10090 GN=Sec23ip PE=1 SV=1	0.001	2.508	0.801603	1	1	1	1	998	110.7	5.72	5.72158e+06	0.047	35	1
FALSE	High	Master Protein	A0A140T8N2	Protein Igkv5-48 (Fragment) OS=Mus musculus OX=10090 GN=Igkv5-48 PE=1 SV=2	0.001	2.5	13.0435	1	1	1	1	115	12.6	5.94	1.63841e+06	0.389	46	1
FALSE	High	Master Protein	P54823	Probable ATP-dependent RNA helicase DDX6 OS=Mus musculus OX=10090 GN=Ddx6 PE=1 SV=1	0.001	2.493	3.93375	1	1	1	1	483	54.2	8.66	9.03203e+06	0.083	0	1
FALSE	High	Master Protein	Q8BMF4	Dihydrolipoyllysine-residue acetyltransferase component of pyruvate dehydrogenase complex, mitochondrial OS=Mus musculus OX=10090 GN=Dlat PE=1 SV=2	0.001	2.487	2.80374	1	1	1	1	642	67.9	8.57	4.68295e+06	0.072	0	1
FALSE	High	Master Protein	Q8K1M6	Dynamin-1-like protein OS=Mus musculus OX=10090 GN=Dnm1l PE=1 SV=2	0.001	2.481	1.48248	1	1	1	1	742	82.6	7.05	1.43331e+06	0.044	0	1
FALSE	High	Master Protein	Q9CPN9	RIKEN cDNA 2210010C04 gene OS=Mus musculus OX=10090 GN=2210010C04Rik PE=1 SV=1	0.001	2.479	4.8583	1	1	1	1	247	26.4	7.93	1.1621e+08	0.194	0	1
FALSE	High	Master Protein	Q99LZ4	Mrps23 protein (Fragment) OS=Mus musculus OX=10090 GN=Mrps23 PE=2 SV=1	0.001	2.469	4.7619	1	1	1	1	210	23.5	7.43	3.51616e+06	0.194	35	1
FALSE	High	Master Protein	A0A1B0GSG5	Ribonuclease inhibitor OS=Mus musculus OX=10090 GN=Rnh1 PE=1 SV=1	0.001	2.458	3.04878	1	1	1	1	492	53.9	5.01	5.31082e+06	0.086	0	1
FALSE	High	Master Protein	Q3UWT6	Proteasome subunit alpha type OS=Mus musculus OX=10090 GN=Psma2 PE=2 SV=1	0.001	2.443	7.69231	1	1	1	1	247	27.5	8.22		0.179	22	1
FALSE	High	Master Protein	Q3UPL0	Protein transport protein Sec31A OS=Mus musculus OX=10090 GN=Sec31a PE=1 SV=2	0.001	2.439	0.650407	1	1	1	1	1230	133.5	6.76	4.3963e+06	0.042	52	1
FALSE	High	Master Protein	P36916	Guanine nucleotide-binding protein-like 1 OS=Mus musculus OX=10090 GN=Gnl1 PE=1 SV=4	0.001	2.422	1.64745	1	1	1	1	607	68.7	5.68	569735	0.062	28	1
FALSE	High	Master Protein	E9QAU9	Leucine-rich repeat and calponin homology domain-containing protein 3 OS=Mus musculus OX=10090 GN=Lrch3 PE=1 SV=1	0.002	2.421	1.50754	1	1	1	1	796	88.5	7.11	5.2794e+06	0.059	0	1
FALSE	High	Master Protein	A2AL50	Alkylglycerone-phosphate synthase OS=Mus musculus OX=10090 GN=Agps PE=1 SV=1	0.002	2.42	1.78838	1	1	1	1	671	74.3	7.66	2.08384e+06	0.061	0	1
FALSE	High	Master Protein	Q9CQ65	S-methyl-5'-thioadenosine phosphorylase OS=Mus musculus OX=10090 GN=Mtap PE=1 SV=1	0.002	2.419	6.00707	1	1	1	1	283	31	7.14	1.04182e+07	0.136	0	1
FALSE	High	Master Protein	Q569X8	Nucleoporin 107 OS=Mus musculus OX=10090 GN=Nup107 PE=2 SV=1	0.002	2.418	1.1879	1	1	1	1	926	106.6	5.43	2.58482e+06	0.039	0	1
FALSE	High	Master Protein	P50637	Translocator protein OS=Mus musculus OX=10090 GN=Tspo PE=1 SV=1	0.002	2.416	8.28402	1	1	1	1	169	18.8	9.52	9.7995e+06	0.389	0	1
FALSE	High	Master Protein	Q8K297	Procollagen galactosyltransferase 1 OS=Mus musculus OX=10090 GN=Colgalt1 PE=1 SV=2	0.002	2.414	1.2966	1	1	1	1	617	71	7.28		0.058	55	1
FALSE	High	Master Protein	Q80YG4	SEC63 OS=Mus musculus OX=10090 GN=Sec63 PE=2 SV=1	0.002	2.41	1.71053	1	1	1	1	760	87.8	5.34	3.25639e+06	0.056	26	1
FALSE	High	Master Protein	Q99MR6	Serrate RNA effector molecule homolog OS=Mus musculus OX=10090 GN=Srrt PE=1 SV=1	0.002	2.406	1.48571	1	1	1	1	875	100.4	5.97	5.17112e+06	0.047	0	1
FALSE	High	Master Protein	Q80TT4	MKIAA0719 protein (Fragment) OS=Mus musculus OX=10090 GN=Tomm70a PE=2 SV=1	0.002	2.402	1.4377	1	1	1	1	626	69.5	8.37	4.14728e+06	0.062	33	1
FALSE	High	Master Protein	Q6PE01	U5 small nuclear ribonucleoprotein 40 kDa protein OS=Mus musculus OX=10090 GN=Snrnp40 PE=1 SV=1	0.002	2.396	2.7933	1	1	1	1	358	39.3	8.1	1.10373e+06	0.122	0	1
FALSE	High	Master Protein	Q9ES97	Reticulon-3 OS=Mus musculus OX=10090 GN=Rtn3 PE=1 SV=2	0.002	2.387	1.14108	1	1	1	1	964	103.8	4.92	2.37801e+06	0.046	21	1
FALSE	High	Master Protein	Q3T9S3	SET translocation OS=Mus musculus OX=10090 GN=Set PE=2 SV=1	0.002	2.385	3.46021	1	1	1	1	289	33.4	4.32	7.06797e+06	0.194	34	1
FALSE	High	Master Protein	Q60598	Src substrate cortactin OS=Mus musculus OX=10090 GN=Cttn PE=1 SV=2	0.002	2.385	3.663	1	1	1	1	546	61.2	5.4	4.40989e+06	0.083	0	1
FALSE	High	Master Protein	A0A0A6YVV8	Muscleblind-like protein 1 OS=Mus musculus OX=10090 GN=Mbnl1 PE=1 SV=1	0.002	2.38	2.06718	1	1	1	1	387	41.7	8.9	3.30553e+06	0.166	36	1
FALSE	High	Master Protein	Q61081	Hsp90 co-chaperone Cdc37 OS=Mus musculus OX=10090 GN=Cdc37 PE=1 SV=1	0.002	2.373	2.90237	1	1	1	1	379	44.6	5.34	3.55981e+06	0.122	0	1
FALSE	High	Master Protein	Q6NS46	Protein RRP5 homolog OS=Mus musculus OX=10090 GN=Pdcd11 PE=1 SV=2	0.002	2.372	0.859291	1	1	1	1	1862	207.6	8.75	4.78671e+06	0.02	17	1
FALSE	High	Master Protein	E9QLC0	5-hydroxytryptamine receptor 3A OS=Mus musculus OX=10090 GN=Htr3a PE=1 SV=1	0.002	2.371	2.04499	1	1	1	1	489	56.2	6.9	3.73538e+06	0.105	35	1
FALSE	High	Master Protein	Q99KP6	Pre-mRNA-processing factor 19 OS=Mus musculus OX=10090 GN=Prpf19 PE=1 SV=1	0.002	2.355	2.77778	1	1	1	1	504	55.2	6.61	4.256e+06	0.105	0	1
FALSE	High	Master Protein	P35546	Proto-oncogene tyrosine-protein kinase receptor Ret OS=Mus musculus OX=10090 GN=Ret PE=1 SV=2	0.002	2.351	0.896861	1	1	1	1	1115	123.8	6.7	4.20024e+06	0.035	42	1
FALSE	High	Master Protein	E9PXY8	Ubiquitin carboxyl-terminal hydrolase 7 OS=Mus musculus OX=10090 GN=Usp7 PE=1 SV=1	0.002	2.347	1.13736	1	1	1	1	1143	132.8	5.66	2.63005e+06	0.033	31	1
FALSE	High	Master Protein	Q9D0B6	Protein PBDC1 OS=Mus musculus OX=10090 GN=Pbdc1 PE=1 SV=1	0.002	2.326	5.05051	1	1	1	1	198	22.2	4.55	6.27537e+06	0.166	39	1
FALSE	High	Master Protein	Q8BT07	Centrosomal protein of 55 kDa OS=Mus musculus OX=10090 GN=Cep55 PE=1 SV=2	0.002	2.321	3.4632	1	1	1	1	462	53.9	7.94	6375260	0.072	0	1
FALSE	High	Master Protein	Q9CQ10	Charged multivesicular body protein 3 OS=Mus musculus OX=10090 GN=Chmp3 PE=1 SV=3	0.002	2.321	5.35714	1	1	1	1	224	25.2	5.06	3.10091e+06	0.194	0	1
FALSE	High	Master Protein	Q02105	Complement C1q subcomponent subunit C OS=Mus musculus OX=10090 GN=C1qc PE=1 SV=2	0.002	2.27	7.31707	1	1	1	1	246	26	8.54	3.15734e+06	0.179	0	1
FALSE	High	Master Protein	Q3U890	Uncharacterized protein OS=Mus musculus OX=10090 GN=Hars PE=2 SV=1	0.002	2.264	1.76817	1	1	1	1	509	57.4	6	3.49651e+06	0.066	36	1
FALSE	High	Master Protein	Q8C5Q4	G-rich sequence factor 1 OS=Mus musculus OX=10090 GN=Grsf1 PE=1 SV=2	0.002	2.263	4.5929	1	1	1	1	479	53	6.67	2.40365e+06	0.075	0	1
FALSE	High	Master Protein	D3Z067	ADP-ribosylation factor-like protein 6 (Fragment) OS=Mus musculus OX=10090 GN=Arl6 PE=1 SV=1	0.002	2.263	4.63918	1	1	1	1	194	22.2	9.31	2.33441e+06	0.155	33	1
FALSE	High	Master Protein	Q11136	Xaa-Pro dipeptidase OS=Mus musculus OX=10090 GN=Pepd PE=1 SV=3	0.002	2.236	2.0284	1	1	1	1	493	55	5.78	2.88527e+06	0.086	35	1
FALSE	High	Master Protein	Q9CZU6	Citrate synthase, mitochondrial OS=Mus musculus OX=10090 GN=Cs PE=1 SV=1	0.002	2.235	2.37069	1	1	1	1	464	51.7	8.57	1.13039e+07	0.105	30	1
FALSE	High	Master Protein	Q3UN04	Ubiquitin carboxyl-terminal hydrolase 30 OS=Mus musculus OX=10090 GN=Usp30 PE=1 SV=1	0.002	2.232	5.60928	1	1	1	1	517	58.2	8.46	4.30262e+06	0.089	0	1
FALSE	High	Master Protein	O54946	DnaJ homolog subfamily B member 6 OS=Mus musculus OX=10090 GN=Dnajb6 PE=1 SV=4	0.002	2.23	2.73973	1	1	1	1	365	39.8	9.36	3.43384e+06	0.166	32	1
FALSE	High	Master Protein	A0A140T8S5	Chromosome alignment-maintaining phosphoprotein 1 OS=Mus musculus OX=10090 GN=Champ1 PE=1 SV=2	0.002	2.229	1.12219	1	1	1	1	802	87.5	7.85	1.44708e+06	0.039	38	1
FALSE	High	Master Protein	O35333	Prolactin-like protein F OS=Mus musculus OX=10090 GN=Prl7a2 PE=2 SV=1	0.002	2.218	6.74157	1	1	1	1	267	30.5	4.83		0.166	0	1
FALSE	High	Master Protein	Q3TCH7	Cullin-4A OS=Mus musculus OX=10090 GN=Cul4a PE=1 SV=1	0.002	2.204	1.58103	1	1	1	1	759	87.7	8.35	822918	0.041	35	1
FALSE	High	Master Protein	A0A1S6GWH6	Uncharacterized protein OS=Mus musculus OX=10090 GN=Birc6 PE=2 SV=1	0.002	2.193	0.242964	1	1	1	1	4939	537.6	6.13	2.32797e+06	0.01	0	1
FALSE	High	Master Protein	G5E896	Enhancer of mRNA decapping 4, isoform CRA_b OS=Mus musculus OX=10090 GN=Edc4 PE=1 SV=1	0.002	2.183	1.06686	1	1	1	1	1406	152.4	5.82	4.38185e+06	0.036	0	1
FALSE	High	Master Protein	Q9CQV5	28S ribosomal protein S24, mitochondrial OS=Mus musculus OX=10090 GN=Mrps24 PE=1 SV=1	0.002	2.169	4.79042	1	1	1	1	167	18.9	9.76	7.39034e+06	0.212	46	1
FALSE	High	Master Protein	D3Z7M5	Nucleolar protein 16 OS=Mus musculus OX=10090 GN=Nop16 PE=1 SV=1	0.002	2.167	3.8674	1	1	1	1	181	21.5	10.02	3.42698e+06	0.212	37	1
FALSE	High	Master Protein	Q7TPH6	E3 ubiquitin-protein ligase MYCBP2 OS=Mus musculus OX=10090 GN=Mycbp2 PE=1 SV=3	0.002	2.164	0.273742	1	1	1	1	4749	520.9	7.09	1.78715e+06	0.008	29	1
FALSE	High	Master Protein	Q9DBU8	Uncharacterized protein OS=Mus musculus OX=10090 GN=Ap3m1 PE=2 SV=1	0.002	2.158	2.87081	1	1	1	1	418	46.9	6.99	6.1702e+06	0.105	23	1
FALSE	High	Master Protein	A0A0G2JDG9	Immunoglobulin kappa variable 8-16 (Fragment) OS=Mus musculus OX=10090 GN=Igkv8-16 PE=4 SV=4	0.002	2.146	5.78512	1	2	1	1	121	13.4	6.49	84952723	0.468	39	1
FALSE	High	Master Protein	Q3THB0	Uncharacterized protein OS=Mus musculus OX=10090 GN=Eif4b PE=2 SV=1	0.002	2.145	2.61866	1	1	1	1	611	68.8	5.73	4.87808e+06	0.072	0	1
FALSE	High	Master Protein	P34022	Ran-specific GTPase-activating protein OS=Mus musculus OX=10090 GN=Ranbp1 PE=1 SV=2	0.002	2.134	4.4335	1	1	1	1	203	23.6	5.22	4.57345e+06	0.259	34	1
FALSE	High	Master Protein	Q8R5H1	Ubiquitin carboxyl-terminal hydrolase 15 OS=Mus musculus OX=10090 GN=Usp15 PE=1 SV=1	0.002	2.126	1.42712	1	1	1	1	981	112.3	5.17	1.74526e+06	0.04	39	1
FALSE	High	Master Protein	Q9ERK4	Exportin-2 OS=Mus musculus OX=10090 GN=Cse1l PE=1 SV=1	0.002	2.093	0.92688	1	1	1	1	971	110.4	5.77	3.08622e+06	0.04	42	1
FALSE	High	Master Protein	G5E8R4	SAPS domain family, member 3, isoform CRA_c OS=Mus musculus OX=10090 GN=Ppp6r3 PE=1 SV=1	0.002	2.09	0.91638	1	1	1	1	873	97.8	4.58	1.70308e+06	0.047	33	1
FALSE	High	Master Protein	C9K0Z6	CNTF receptor alpha subunit OS=Mus musculus OX=10090 GN=Cntfr PE=2 SV=1	0.002	2.085	2.41935	1	1	1	1	372	40.8	6.83	6.64412e+06	0.129	37	1
FALSE	High	Master Protein	Q811J2	LOC72520 protein (Fragment) OS=Mus musculus OX=10090 GN=LOC72520 PE=2 SV=2	0.002	2.053	3.22581	1	1	1	1	496	55.9	9.35	1.32317e+06	0.11	40	1
FALSE	High	Master Protein	G5E866	Splicing factor 3B subunit 1 OS=Mus musculus OX=10090 GN=Sf3b1 PE=1 SV=1	0.002	2.026	0.690184	1	1	1	1	1304	145.7	7.09	7.79809e+06	0.032	34	1
FALSE	High	Master Protein	A0A0R4J187	X-ray repair cross-complementing protein 6 OS=Mus musculus OX=10090 GN=Xrcc6 PE=1 SV=1	0.002	2.025	1.97368	1	1	1	1	608	69.4	6.52	1.70524e+06	0.066	29	1
FALSE	High	Master Protein	A2ACQ1	DEAH (Asp-Glu-Ala-His) box polypeptide 35 OS=Mus musculus OX=10090 GN=Dhx35 PE=1 SV=1	0.002	2.012	1.70697	1	1	1	1	703	78.7	8.35	4.87044e+06	0.062	32	1
FALSE	High	Master Protein	Q8BP60	Uncharacterized protein OS=Mus musculus OX=10090 PE=2 SV=1	0.002	1.996	1.94175	1	1	1	1	618	70.3	8.72	5.75955e+06	0.066	29	1
FALSE	High	Master Protein	A0A1S6GWI5	Uncharacterized protein OS=Mus musculus OX=10090 GN=Rtca PE=2 SV=1	0.002	1.988	3.24074	1	1	1	1	432	46.3	9.11	2.63464e+06	0.101	30	1
FALSE	High	Master Protein	E9Q152	C2 calcium-dependent domain-containing 6 OS=Mus musculus OX=10090 GN=C2cd6 PE=4 SV=1	0.002	1.985	3.41113	1	1	1	1	557	63.1	8.87	1.48446e+07	0.07	0	1
FALSE	High	Master Protein	H3BJW3	Cleavage and polyadenylation-specificity factor subunit 6 OS=Mus musculus OX=10090 GN=Cpsf6 PE=1 SV=1	0.003	1.952	2.72109	1	1	1	1	588	63.4	7.71		0.093	0	1
FALSE	High	Master Protein	Q8K400	Syntaxin-binding protein 5 OS=Mus musculus OX=10090 GN=Stxbp5 PE=1 SV=3	0.003	1.943	0.607639	1	1	1	1	1152	127.6	7.21	4.12855e+06	0.046	45	1
FALSE	High	Master Protein	Q9CWJ9	Bifunctional purine biosynthesis protein PURH OS=Mus musculus OX=10090 GN=Atic PE=1 SV=2	0.003	1.942	2.87162	1	1	1	1	592	64.2	6.76	1.74072e+06	0.068	38	1
FALSE	High	Master Protein	Q3TKR3	NACHT, LRR and PYD domains-containing protein 4C OS=Mus musculus OX=10090 GN=Nlrp4c PE=2 SV=1	0.003	1.935	1.01833	1	1	1	1	982	112.6	6.92	4.08131e+06	0.037	38	1
FALSE	High	Master Protein	Q9CQJ2	PIH1 domain-containing protein 1 OS=Mus musculus OX=10090 GN=Pih1d1 PE=1 SV=1	0.003	1.935	4.13793	1	1	1	1	290	32.2	5.21	3.7707e+06	0.136	31	1
FALSE	High	Master Protein	G3X956	Suppressor of Ty 16 OS=Mus musculus OX=10090 GN=Supt16 PE=1 SV=1	0.003	1.933	1.05062	1	1	1	1	1047	119.8	5.66	1.08277e+07	0.037	36	1
FALSE	High	Master Protein	Q3TKD1	MCG17786, isoform CRA_a OS=Mus musculus OX=10090 GN=Rfc3 PE=1 SV=1	0.003	1.907	3.93258	1	1	1	1	356	40.5	8.38	1.01383e+06	0.089	0	1
FALSE	High	Master Protein	Q9CPT4	Myeloid-derived growth factor OS=Mus musculus OX=10090 GN=Mydgf PE=1 SV=1	0.003	1.885	3.61446	1	1	1	1	166	18	6.79	1.0959e+07	0.292	55	1
FALSE	High	Master Protein	P33610	DNA primase large subunit OS=Mus musculus OX=10090 GN=Prim2 PE=1 SV=1	0.003	1.884	2.77228	1	1	1	1	505	58.4	8.32	1957713	0.066	20	1
FALSE	High	Master Protein	A0A140T8P5	Immunoglobulin kappa chain variable 8-24 (Fragment) OS=Mus musculus OX=10090 GN=Igkv8-24 PE=4 SV=2	0.003	1.88	7.43802	1	1	1	1	121	13.3	5.94	6.95583e+06	0.389	41	1
FALSE	High	Master Protein	Q0PD38	RAB18, member RAS oncogene family, isoform CRA_a OS=Mus musculus OX=10090 GN=Rab18 PE=1 SV=1	0.003	1.856	7.28155	1	1	1	1	206	23	5.36	5.70788e+06	0.179	0	1
FALSE	High	Master Protein	Q3UM57	Uncharacterized protein OS=Mus musculus OX=10090 GN=Cand2 PE=2 SV=1	0.003	1.854	1.05263	1	1	1	1	1235	135.5	5.58	1.48499e+06	0.035	0	1
FALSE	High	Master Protein	B9EJR4	HCLS1-associated protein X-1 OS=Mus musculus OX=10090 GN=Hax1 PE=1 SV=1	0.003	1.831	4.28571	1	1	1	1	280	31.6	4.91	2118335	0.136	0	1
FALSE	High	Master Protein	G0YP42	Anti-human Langerin 2G3 lambda chain OS=Mus musculus OX=10090 PE=1 SV=1	0.003	1.83	3.4188	1	7	1	1	234	25	6.07	6.99682e+06	0.233	177	1
FALSE	High	Master Protein	F6T4M4	Serine/arginine repetitive matrix protein 1 (Fragment) OS=Mus musculus OX=10090 GN=Srrm1 PE=1 SV=1	0.003	1.829	6.42857	1	1	1	1	140	16.2	5.38	4.7632e+06	0.292	24	1
FALSE	High	Master Protein	Q91XQ0	Dynein heavy chain 8, axonemal OS=Mus musculus OX=10090 GN=Dnah8 PE=1 SV=2	0.003	1.822	0.295921	1	2	1	1	4731	540.9	6.18	7.3331e+07	0.008	0	1
FALSE	High	Master Protein	Q9D1M0	Protein SEC13 homolog OS=Mus musculus OX=10090 GN=Sec13 PE=1 SV=3	0.003	1.804	3.41615	1	1	1	1	322	35.5	5.38	5.85193e+06	0.179	0	1
FALSE	High	Master Protein	Q99M11	Igl protein OS=Mus musculus OX=10090 GN=Igl PE=2 SV=1	0.003	1.794	3.40426	1	1	1	1	235	25.4	5.78	6.31928e+06	0.233	48	1
FALSE	High	Master Protein	Q8BVT7	RIKEN cDNA 4921511C20 gene OS=Mus musculus OX=10090 GN=4921511C20Rik PE=2 SV=1	0.003	1.79	3.41151	1	1	1	1	469	53.7	9.04		0.077	0	1
FALSE	High	Master Protein	Q9D898	Actin-related protein 2/3 complex subunit 5-like protein OS=Mus musculus OX=10090 GN=Arpc5l PE=1 SV=1	0.003	1.789	7.84314	1	1	1	1	153	17	6.8	6.72977e+06	0.212	0	1
FALSE	High	Master Protein	Q8BW96	Calcium/calmodulin-dependent protein kinase type 1D OS=Mus musculus OX=10090 GN=Camk1d PE=1 SV=2	0.003	1.784	2.5974	1	1	1	1	385	42.9	7.17	1.48682e+06	0.11	33	1
FALSE	High	Master Protein	Q9JMD0	BUB3-interacting and GLEBS motif-containing protein ZNF207 OS=Mus musculus OX=10090 GN=Znf207 PE=1 SV=1	0.003	1.78	2.62626	1	1	1	1	495	52.8	9.1	7.57611e+06	0.292	0	1
FALSE	High	Master Protein	Q3TJG7	Uncharacterized protein OS=Mus musculus OX=10090 GN=Map2k3 PE=2 SV=1	0.004	1.75	4.32277	1	1	1	1	347	39.3	7.43	2.407e+06	0.105	22	1
FALSE	High	Master Protein	Q9CWS4	Integrator complex subunit 11 OS=Mus musculus OX=10090 GN=Ints11 PE=1 SV=1	0.004	1.714	1.66667	1	1	1	1	600	67.8	7.94	3.68366e+06	0.064	34	1
FALSE	High	Master Protein	A0A075B5Y6	Immunoglobulin heavy variable 1-85 (Fragment) OS=Mus musculus OX=10090 GN=Ighv1-85 PE=4 SV=1	0.004	1.713	17.9487	1	1	1	1	117	13	8.43	5.11238e+07	0.778	0	1
FALSE	High	Master Protein	A0A286YDB8	Elongator complex protein 3 OS=Mus musculus OX=10090 GN=Elp3 PE=1 SV=1	0.004	1.703	1.80832	1	1	1	1	553	63	8	8.29621e+06	0.068	27	1
FALSE	High	Master Protein	P10922	Histone H1.0 OS=Mus musculus OX=10090 GN=H1f0 PE=2 SV=4	0.004	1.703	5.15464	1	1	1	1	194	20.8	10.9	3.69108e+06	0.389	0	1
FALSE	High	Master Protein	Q9DCC4	Pyrroline-5-carboxylate reductase 3 OS=Mus musculus OX=10090 GN=Pycr3 PE=1 SV=2	0.004	1.702	6.93431	1	1	1	1	274	28.7	7.27	5.43517e+06	0.212	0	1
FALSE	High	Master Protein	B2RXR2	Phosphatidylinositol 3 kinase, regulatory subunit, polypeptide 4, p150 OS=Mus musculus OX=10090 GN=Pik3r4 PE=2 SV=1	0.004	1.694	1.1782	1	1	1	1	1358	152.5	7.12	1.0804e+06	0.032	0	1
FALSE	High	Master Protein	Q3UDY1	MCG6067, isoform CRA_b OS=Mus musculus OX=10090 GN=Akr1b3 PE=1 SV=1	0.004	1.693	2.53165	1	1	1	1	316	35.7	7.18	5.77302e+06	0.122	38	1
FALSE	High	Master Protein	D3YX87	Protein misato homolog 1 OS=Mus musculus OX=10090 GN=Msto1 PE=1 SV=1	0.004	1.692	2.04778	1	1	1	1	586	64.2	8.05	5.14476e+06	0.077	0	1
FALSE	High	Master Protein	F8VQ87	5'-3' exoribonuclease 1 OS=Mus musculus OX=10090 GN=Xrn1 PE=1 SV=1	0.004	1.692	0.580383	1	1	1	1	1723	194.6	7.62	411890	0.027	27	1
FALSE	High	Master Protein	Q3TVK3	Aspartyl aminopeptidase OS=Mus musculus OX=10090 GN=Dnpep PE=1 SV=1	0.004	1.688	3.36842	1	1	1	1	475	52.4	7.25	3096710	0.096	0	1
FALSE	High	Master Protein	Q6P8X1	Sorting nexin-6 OS=Mus musculus OX=10090 GN=Snx6 PE=1 SV=2	0.004	1.685	2.70936	1	1	1	1	406	46.6	6.16	2.03216e+06	0.089	31	1
FALSE	High	Master Protein	Q3TXE5	Uncharacterized protein OS=Mus musculus OX=10090 GN=Canx PE=2 SV=1	0.005	1.673	2.70728	1	1	1	1	591	67.2	4.65	2.87454e+07	0.08	0	1
FALSE	High	Master Protein	Q8CAS9	Poly [ADP-ribose] polymerase 9 OS=Mus musculus OX=10090 GN=Parp9 PE=1 SV=2	0.005	1.659	1.38568	1	1	1	1	866	96.6	7.09	8.13018e+06	0.047	0	1
FALSE	High	Master Protein	Q64332	Synapsin-2 OS=Mus musculus OX=10090 GN=Syn2 PE=1 SV=2	0.005	1.627	1.70648	1	1	1	1	586	63.3	8.43	3.22916e+06	0.086	0	1
FALSE	High	Master Protein	P51863	V-type proton ATPase subunit d 1 OS=Mus musculus OX=10090 GN=Atp6v0d1 PE=1 SV=2	0.006	1.614	3.1339	1	1	1	1	351	40.3	5	1.98202e+07	0.136	0	1
FALSE	High	Master Protein	Q8C483	Serine--tRNA ligase, cytoplasmic OS=Mus musculus OX=10090 GN=Sars PE=1 SV=1	0.006	1.607	2.79851	1	1	1	1	536	61.1	7.43	3.73896e+06	0.075	0	1
FALSE	High	Master Protein	J3QMG3	Voltage-dependent anion-selective channel protein 3 OS=Mus musculus OX=10090 GN=Vdac3 PE=1 SV=1	0.006	1.564	8.09859	1	1	1	1	284	30.8	8.79	6.07233e+06	0.136	0	1
FALSE	High	Master Protein	Q6PGG8	Tdrkh protein OS=Mus musculus OX=10090 GN=Tdrkh PE=2 SV=1	0.006	1.561	2.14286	1	1	1	1	560	62.1	4.94	4.0027e+06	0.075	27	1
FALSE	High	Master Protein	G5E895	Aldo-keto reductase family 1, member B10 (aldose reductase) OS=Mus musculus OX=10090 GN=Akr1b10 PE=1 SV=1	0.007	1.535	4.43038	1	1	1	1	316	35.8	7.28	3.29383e+06	0.122	0	1
FALSE	High	Master Protein	A2AKP6	Predicted gene 12394 OS=Mus musculus OX=10090 GN=Gm12394 PE=4 SV=1	0.007	1.523	0.610998	1	1	1	1	982	109	8.48	1.75487e+06	0.043	37	1
FALSE	High	Master Protein	Q8BG51	Mitochondrial Rho GTPase 1 OS=Mus musculus OX=10090 GN=Rhot1 PE=1 SV=1	0.008	1.499	1.58479	1	1	1	1	631	72.2	6.49	2.3199e+06	0.07	34	1
FALSE	High	Master Protein	Q14AI7	COP9 (Constitutive photomorphogenic) homolog, subunit 4 (Arabidopsis thaliana) OS=Mus musculus OX=10090 GN=Cops4 PE=1 SV=1	0.008	1.497	2.46305	1	1	1	1	406	46.3	5.83	842742	0.086	36	1
FALSE	High	Master Protein	Q3UJD6	Ubiquitin carboxyl-terminal hydrolase 19 OS=Mus musculus OX=10090 GN=Usp19 PE=1 SV=1	0.008	1.485	0.661765	1	1	1	1	1360	150.5	6.38	3.26689e+06	0.03	29	1
FALSE	High	Master Protein	Q8K2X3	CST complex subunit STN1 OS=Mus musculus OX=10090 GN=Stn1 PE=1 SV=2	0.008	1.474	2.1164	1	1	1	1	378	43.5	5.77	2.21726e+06	0.089	0	1
FALSE	High	Master Protein	P21995	Embigin OS=Mus musculus OX=10090 GN=Emb PE=1 SV=2	0.008	1.462	3.93939	1	1	1	1	330	37	6.02	3.72792e+06	0.116	0	1
FALSE	High	Master Protein	O54825	Bystin OS=Mus musculus OX=10090 GN=Bysl PE=1 SV=3	0.009	1.454	1.83486	1	1	1	1	436	49.8	7.78	1.96013e+06	0.086	43	1
FALSE	High	Master Protein	Q9D1E6	Tubulin-folding cofactor B OS=Mus musculus OX=10090 GN=Tbcb PE=1 SV=2	0.009	1.441	4.5082	1	1	1	1	244	27.4	5.24	2.35275e+06	0.155	40	1
FALSE	High	Master Protein	Q8N9S3	Activator of 90 kDa heat shock protein ATPase homolog 2 OS=Mus musculus OX=10090 GN=Ahsa2 PE=1 SV=2	0.009	1.428	2.71903	1	1	1	1	331	37.6	6.44	1.59582e+06	0.11	33	1
FALSE	High	Master Protein	Q99LC5	Electron transfer flavoprotein subunit alpha, mitochondrial OS=Mus musculus OX=10090 GN=Etfa PE=1 SV=2	0.01	1.411	5.70571	1	1	1	1	333	35	8.38	5936958	0.105	0	1
FALSE	High	Master Protein	Q2TBE6	Phosphatidylinositol 4-kinase type 2-alpha OS=Mus musculus OX=10090 GN=Pi4k2a PE=1 SV=1	0.01	1.397	1.67015	1	1	1	1	479	54.2	8.05	3.08438e+06	0.066	32	1
FALSE	High	Master Protein	Q8R151	NFX1-type zinc finger-containing protein 1 OS=Mus musculus OX=10090 GN=Znfx1 PE=1 SV=3	0.01	1.382	0.890519	1	1	1	1	1909	218.7	7.47	3.5914e+07	0.019	0	1
FALSE	High	Master Protein	Q3U1Q4	Uncharacterized protein OS=Mus musculus OX=10090 GN=Grb2 PE=2 SV=1	0.01	1.378	5.52995	1	1	1	1	217	25.2	6.07	1.84273e+06	0.136	22	1
FALSE	High	Master Protein	Q3TGZ3	Isocitrate dehydrogenase [NAD] subunit, mitochondrial OS=Mus musculus OX=10090 GN=Idh3g PE=1 SV=1	0.01	1.374	2.54453	1	1	1	1	393	42.8	9.01	2.11668e+06	0.136	0	1
FALSE	Medium	Master Protein	Q9CZT6	Protein CMSS1 OS=Mus musculus OX=10090 GN=Cmss1 PE=2 SV=1	0.01	1.364	6.15942	1	1	1	1	276	31.6	8.46	2.37651e+06	0.155	0	1
FALSE	Medium	Master Protein	Q9D1I6	39S ribosomal protein L14, mitochondrial OS=Mus musculus OX=10090 GN=Mrpl14 PE=1 SV=1	0.011	1.343	6.89655	1	1	1	1	145	15.9	10.99	1.21044e+07	0.259	0	1
FALSE	Medium	Master Protein	Q9JKY0	CCR4-NOT transcription complex subunit 9 OS=Mus musculus OX=10090 GN=Cnot9 PE=1 SV=1	0.011	1.342	3.34448	1	1	1	1	299	33.6	8.03		0.116	0	1
FALSE	Medium	Master Protein	Q569Z5	Probable ATP-dependent RNA helicase DDX46 OS=Mus musculus OX=10090 GN=Ddx46 PE=1 SV=2	0.012	1.332	0.968992	1	1	1	1	1032	117.4	9.26	2.53416e+06	0.038	0	1
FALSE	Medium	Master Protein	Q9EP69	Phosphatidylinositide phosphatase SAC1 OS=Mus musculus OX=10090 GN=Sacm1l PE=1 SV=1	0.012	1.316	1.53322	1	1	1	1	587	66.9	7.3	2.99589e+06	0.066	0	1
FALSE	Medium	Master Protein	A2AUC9	Kelch-like protein 41 OS=Mus musculus OX=10090 GN=Klhl41 PE=1 SV=1	0.012	1.309	1.15512	1	1	1	1	606	68.1	5.17	2.34139e+06	0.061	34	1
FALSE	Medium	Master Protein	P01627	Ig kappa chain V-II region VKappa167 OS=Mus musculus OX=10090 GN=Gm5153 PE=4 SV=1	0.012	1.306	15	1	1	1	1	120	13.3	5.4	2.57398e+06	0.585	0	1
FALSE	Medium	Master Protein	P62743	AP-2 complex subunit sigma OS=Mus musculus OX=10090 GN=Ap2s1 PE=1 SV=1	0.013	1.286	8.4507	1	1	1	1	142	17	6.18	8.6426e+06	0.389	0	1
FALSE	Medium	Master Protein	O35685	Nuclear migration protein nudC OS=Mus musculus OX=10090 GN=Nudc PE=1 SV=1	0.013	1.279	2.40964	1	1	1	1	332	38.3	5.26	1.88017e+06	0.105	36	1
FALSE	Medium	Master Protein	Q542W3	GTPase activating protein (SH3 domain) binding protein 2 OS=Mus musculus OX=10090 GN=G3bp2 PE=2 SV=1	0.013	1.275	4.45434	1	1	1	1	449	50.8	5.43	1.15484e+06	0.089	0	1
FALSE	Medium	Master Protein	Q3THA3	Phosphomevalonate kinase OS=Mus musculus OX=10090 GN=Pmvk PE=2 SV=1	0.013	1.271	4.16667	1	1	1	1	192	21.8	5.68	1.08769e+06	0.212	29	1
FALSE	Medium	Master Protein	A1L340	MCG56960 OS=Mus musculus OX=10090 GN=Rp1l1 PE=2 SV=1	0.013	1.27	0.376547	1	1	1	1	1859	199.6	6.48	4.79387e+06	0.021	30	1
FALSE	Medium	Master Protein	Q9R1V6	Disintegrin and metalloproteinase domain-containing protein 22 OS=Mus musculus OX=10090 GN=Adam22 PE=1 SV=2	0.014	1.259	2.32301	1	1	1	1	904	99.7	7.83		0.045	17	1
FALSE	Medium	Master Protein	A0A0R4J0U8	RIKEN cDNA 1190005F20, isoform CRA_a OS=Mus musculus OX=10090 GN=Trmt1l PE=1 SV=1	0.014	1.257	1.37363	1	1	1	1	728	80.9	7.61	1.85038e+06	0.049	0	1
FALSE	Medium	Master Protein	G3UWS7	Coiled-coil alpha-helical rod protein 1 OS=Mus musculus OX=10090 GN=Cchcr1 PE=1 SV=2	0.015	1.221	1.1534	1	1	1	1	867	98.5	6.98	3.94423e+06	0.038	0	1
FALSE	Medium	Master Protein	Q3TXM9	Uncharacterized protein OS=Mus musculus OX=10090 GN=Srsf9 PE=2 SV=1	0.015	1.199	4.95495	1	1	1	1	222	25.7	8.65	5.95853e+06	0.155	0	1
FALSE	Medium	Master Protein	Q9JK92	Heat shock protein beta-8 OS=Mus musculus OX=10090 GN=Hspb8 PE=1 SV=1	0.015	1.192	5.61224	1	1	1	1	196	21.5	5.02	1.44092e+06	0.233	0	1
FALSE	Medium	Master Protein	Q99JB2	Stomatin-like protein 2, mitochondrial OS=Mus musculus OX=10090 GN=Stoml2 PE=1 SV=1	0.015	1.187	5.94901	1	1	1	1	353	38.4	8.87		0.122	0	1
FALSE	Medium	Master Protein	Q09324	Beta-1,3-galactosyl-O-glycosyl-glycoprotein beta-1,6-N-acetylglucosaminyltransferase OS=Mus musculus OX=10090 GN=Gcnt1 PE=1 SV=2	0.016	1.179	1.63551	1	1	1	1	428	49.8	8.34	2.08035e+07	0.077	0	1
FALSE	Medium	Master Protein	Q8VBV3	Exosome complex component RRP4 OS=Mus musculus OX=10090 GN=Exosc2 PE=1 SV=1	0.016	1.177	3.75427	1	1	1	1	293	32.6	7.5	5740203	0.136	37	1
FALSE	Medium	Master Protein	Q9JIA5	Protease (Fragment) OS=Mus musculus OX=10090 GN=pro PE=4 SV=1	0.017	1.163	1.75953	1	1	1	1	341	37.4	9.58	7.74081e+06	0.101	37	1
FALSE	Medium	Master Protein	Q3UWW9	Uncharacterized protein OS=Mus musculus OX=10090 GN=Psmd11 PE=2 SV=1	0.017	1.158	2.1327	1	1	1	1	422	47.3	6.48	1.78018e+06	0.075	36	1
FALSE	Medium	Master Protein	Q8K2B3	Succinate dehydrogenase [ubiquinone] flavoprotein subunit, mitochondrial OS=Mus musculus OX=10090 GN=Sdha PE=1 SV=1	0.017	1.154	1.65663	1	1	1	1	664	72.5	7.37	433007	0.062	25	1
FALSE	Medium	Master Protein	Q8C2Q3	RNA-binding protein 14 OS=Mus musculus OX=10090 GN=Rbm14 PE=1 SV=1	0.018	1.143	1.19581	1	1	1	1	669	69.4	9.67	2.05022e+06	0.086	28	1
FALSE	Medium	Master Protein	A7M7S6	Hemoglobin X, alpha-like embryonic chain in Hba complex (Fragment) OS=Mus musculus OX=10090 GN=Hba-x PE=1 SV=1	0.018	1.138	4.48718	1	1	1	1	156	18	9.29		0.233	23	1
FALSE	Medium	Master Protein	P97793	ALK tyrosine kinase receptor OS=Mus musculus OX=10090 GN=Alk PE=1 SV=2	0.018	1.125	0.616903	1	1	1	1	1621	174.8	6.93		0.028	0	1
FALSE	Medium	Master Protein	Q99LC3	NADH dehydrogenase [ubiquinone] 1 alpha subcomplex subunit 10, mitochondrial OS=Mus musculus OX=10090 GN=Ndufa10 PE=1 SV=1	0.018	1.119	6.19718	1	1	1	1	355	40.6	7.78	2.37039e+06	0.101	0	1
FALSE	Medium	Master Protein	Q8VE91	Reticulophagy regulator 1 OS=Mus musculus OX=10090 GN=Retreg1 PE=1 SV=2	0.019	1.1	2.70833	1	1	1	1	480	52.9	4.81	6.14159e+06	0.11	0	1
FALSE	Medium	Master Protein	Q3TNL1	Glucose-6-phosphate 1-dehydrogenase OS=Mus musculus OX=10090 GN=G6pdx PE=2 SV=1	0.019	1.099	1.5534	1	1	1	1	515	59.2	6.38	2.28767e+06	0.068	30	1
FALSE	Medium	Master Protein	I1E4X1	Syntaxin 5A OS=Mus musculus OX=10090 GN=Stx5a PE=1 SV=1	0.019	1.098	3.61991	1	1	1	1	442	49.1	8.98		0.093	0	1
FALSE	Medium	Master Protein	A2A6H3	F-box only protein 47 OS=Mus musculus OX=10090 GN=Fbxo47 PE=2 SV=2	0.019	1.097	2.88248	1	1	1	1	451	51.3	8.35	25100871	0.083	0	1
FALSE	Medium	Master Protein	A0A0R4J0G0	Phosphoenolpyruvate carboxykinase [GTP], mitochondrial OS=Mus musculus OX=10090 GN=Pck2 PE=1 SV=1	0.02	1.083	1.64918	1	1	1	1	667	73.4	7.74	3.25815e+06	0.062	0	1
FALSE	Medium	Master Protein	A2A933	PR domain zinc finger protein 16 OS=Mus musculus OX=10090 GN=Prdm16 PE=1 SV=1	0.021	1.075	0.705329	1	1	1	1	1276	140.9	6.1	1.42264e+08	0.04	36	1
FALSE	Medium	Master Protein	J3QM81	Ankyrin repeat and zinc finger domain-containing protein 1 OS=Mus musculus OX=10090 GN=Ankzf1 PE=1 SV=1	0.022	1.057	1.60428	1	2	1	1	748	82.9	8.37	2.62808e+07	0.058	0	1
FALSE	Medium	Master Protein	P97503	Homeobox protein Nkx-3.2 OS=Mus musculus OX=10090 GN=Nkx3-2 PE=1 SV=2	0.022	1.057	2.7027	1	1	1	1	333	35.1	7.69	2.03048e+06	0.145	0	1
FALSE	Medium	Master Protein	Q3UM24	Uncharacterized protein OS=Mus musculus OX=10090 GN=Gm10558 PE=2 SV=1	0.022	1.056	20.339	1	1	1	1	59	7	10.01	9.62651e+07	0.778	0	1
